# Supplementary material for: Why are hedonists less happy than eudaimonists? The chain mediating role of goal conflict and mixed emotions
Source: Front Psychol. 2023 Feb 20;14:1074026. doi: 10.3389/fpsyg.2023.1074026 (PMC9986616; doi:10.3389/fpsyg.2023.1074026)
Supplement: Supplementary file 1 [file Data_Sheet_1.CSV]

index	province	totalseconds	Q	Q1	Q2	Q3	Q4	Q5	Q6	Q7	Q8	Q9	Q10	Q11	Q12	Q13	Q14	Q15	Q16	Q17	Q18	Q19	Q20	Q21	Q22	Q23	Q24
1	1	258	20	1	2	2	2	2	3	2	2	4	4	3	4	2	4	4	2	5	5	2	4	4	6	7	3
2	1	215	21	1	2	1	4	4	2	5	5	5	5	5	5	5	5	5	5	5	5	5	5	5	5	5	5
3	1	212	16	1	1	2	2	4	3	5	1	2	1	7	1	7	7	7	4	7	7	7	3	3	1	4	7
4	1	236	21	1	2	1	3	2	2	1	1	2	2	4	7	7	7	3	2	5	5	5	6	5	4	6	4
5	1	235	20	2	3	1	4	3	4	2	3	4	1	7	6	5	6	4	4	6	5	5	3	3	4	3	3
6	1	232	18	1	1	2	3	3	3	3	3	3	3	4	4	4	4	4	4	4	4	4	4	4	4	4	4
7	1	190	23	1	4	2	3	4	4	4	4	4	4	4	5	4	4	4	4	4	4	4	5	4	5	6	4
8	1	184	18	1	1	2	4	4	3	1	1	3	2	5	5	3	3	5	5	5	5	5	5	5	5	5	5
9	1	204	17	2	1	1	4	4	4	2	2	2	2	5	5	5	5	5	5	5	5	5	5	5	5	5	5
10	1	241	19	1	2	2	4	4	3	3	4	2	2	4	4	4	4	4	4	4	4	4	4	5	5	3	3
11	1	250	20	2	2	2	3	2	2	4	2	2	2	6	5	5	6	5	6	6	6	6	5	5	4	4	3
12	1	256	19	2	1	1	2	4	3	5	5	5	4	2	4	2	2	2	6	6	5	6	1	1	3	2	1
13	1	250	18	2	1	1	4	2	2	1	1	2	1	2	2	2	6	6	6	7	7	4	4	5	5	4	4
14	1	134	19	2	1	1	5	3	3	3	3	3	3	2	2	2	4	4	4	4	4	4	4	4	4	4	4
15	1	303	18	1	1	2	4	5	4	4	3	5	5	7	7	7	7	7	7	7	7	7	5	5	5	6	3
16	1	127	19	2	2	2	3	3	3	3	3	3	3	4	4	4	4	4	4	4	4	4	4	4	4	4	4
17	1	257	20	1	1	2	2	4	4	2	2	1	2	5	5	5	6	6	6	4	5	5	2	5	6	6	6
18	1	208	22	2	2	1	2	4	1	4	4	4	4	6	5	6	6	6	6	6	6	6	5	3	3	5	1
19	1	261	21	1	2	2	2	2	4	2	2	4	2	3	3	6	6	6	5	6	5	6	5	3	3	2	2
20	1	363	18	2	2	2	4	3	2	3	2	2	2	5	5	5	6	5	5	5	5	5	6	6	6	6	3
21	1	218	18	2	1	1	2	2	2	2	1	1	1	6	6	6	6	6	6	6	6	6	6	6	6	6	4
22	1	188	19	2	1	1	3	2	3	4	4	4	4	5	5	6	6	7	4	6	6	6	4	2	6	6	2
23	1	974	21	1	4	1	1	2	4	1	1	1	1	2	3	5	5	6	6	7	7	7	4	3	5	5	1
24	1	245	22	2	2	1	3	2	4	3	2	2	2	5	5	5	4	5	5	5	5	5	5	5	6	6	6
25	1	297	22	2	4	2	4	4	4	3	4	4	3	6	6	5	5	6	3	5	3	3	2	2	2	2	2
26	1	370	17	1	1	2	3	2	3	2	2	1	1	5	5	4	6	5	6	5	6	6	6	6	6	6	7
27	1	224	21	2	3	1	4	2	2	2	2	2	3	5	4	6	7	5	6	6	6	6	6	5	5	6	5
28	1	303	21	2	3	2	4	4	4	2	3	2	2	3	2	5	5	5	5	5	5	5	2	2	2	2	1
29	1	325	18	1	1	1	2	2	4	2	2	2	2	4	3	3	3	5	5	5	5	5	5	3	3	3	2
30	1	244	19	2	2	1	2	2	3	1	1	2	2	5	5	5	5	5	5	5	5	5	5	5	5	5	4
31	1	206	19	1	1	2	2	2	2	1	3	2	2	5	5	5	5	5	6	6	6	6	6	5	5	6	5
32	1	360	20	2	1	1	4	4	4	2	2	2	2	4	4	4	4	4	4	4	4	4	3	3	3	3	3
33	1	247	20	2	2	1	2	4	2	1	1	1	2	4	5	4	5	4	4	6	6	4	6	4	7	5	3
34	1	200	20	1	2	1	4	2	4	2	3	1	1	5	5	5	6	6	6	6	6	6	6	5	6	6	2
35	1	159	23	2	3	1	3	3	3	2	2	2	2	5	5	5	7	5	6	5	5	6	5	6	6	5	6
36	1	243	20	1	2	2	4	4	2	3	4	3	2	6	5	4	6	6	3	4	4	3	4	5	7	7	4
37	1	380	20	1	3	1	2	2	3	3	3	3	3	3	3	3	6	4	4	5	4	4	5	4	4	4	2
38	1	165	18	1	2	1	4	3	5	2	2	2	2	3	1	6	5	3	3	4	2	5	3	2	6	4	4
39	1	148	20	2	3	1	1	1	1	2	1	2	2	4	4	4	4	4	4	4	4	4	4	4	4	4	4
40	1	281	19	2	1	2	2	2	2	2	2	3	2	1	1	1	1	6	6	6	6	6	7	6	6	6	5
41	1	276	20	1	4	2	4	3	4	3	3	2	2	5	4	6	5	5	4	5	5	5	4	5	5	5	1
42	1	168	19	1	2	2	3	3	3	3	3	3	3	4	4	4	4	4	4	4	4	4	4	4	4	4	4
43	1	139	18	2	2	1	1	3	3	3	3	3	3	4	4	4	4	4	4	4	4	4	4	4	4	4	4
44	1	279	18	2	2	1	3	4	4	4	5	4	3	6	6	5	6	6	4	5	5	4	4	4	4	4	4
45	1	494	19	1	3	1	3	2	2	2	1	2	2	6	6	6	6	6	6	7	6	6	6	6	6	6	3
46	1	241	19	1	2	2	3	3	4	2	2	2	1	6	6	6	6	6	6	6	7	6	5	4	4	4	3
47	1	275	20	1	1	2	3	3	2	3	2	2	2	2	2	2	2	2	6	6	6	6	6	6	6	6	6
48	1	316	22	1	4	2	4	4	4	3	3	3	3	2	6	6	6	6	6	6	6	6	6	3	3	3	2
49	1	283	22	2	3	1	3	3	3	2	3	3	3	5	5	5	7	5	5	5	5	5	6	6	6	4	4
50	1	253	20	1	3	1	4	5	2	3	5	5	5	7	7	7	7	7	6	5	5	4	3	2	2	1	1
51	1	307	21	1	4	2	3	3	3	2	4	4	4	5	4	6	6	4	6	6	6	6	2	4	5	5	2
52	1	527	19	2	3	1	2	4	2	3	3	3	3	5	5	5	5	5	5	5	5	3	3	2	2	1	1
53	1	489	21	2	4	1	3	3	4	2	2	3	1	6	4	5	6	5	5	4	6	6	5	5	4	5	2
54	1	105	20	1	3	1	3	4	4	4	4	4	2	1	1	1	1	1	1	1	1	1	1	1	1	1	1
55	1	268	22	1	4	1	4	3	4	2	3	2	2	6	4	4	6	4	4	5	4	4	3	3	3	3	2
56	1	351	20	2	3	1	3	4	4	2	4	3	3	3	3	3	3	3	5	5	5	5	5	5	5	5	2
57	1	290	19	1	1	1	3	5	1	5	5	3	2	5	5	6	7	5	7	6	6	5	6	4	2	2	7
58	1	356	20	2	4	2	4	4	4	1	2	2	1	6	6	5	7	5	5	6	6	5	6	6	6	6	6
59	1	186	19	2	2	1	4	1	1	1	2	2	1	3	6	7	7	1	7	7	7	7	6	5	6	2	1
60	1	197	20	2	1	1	2	2	2	3	2	2	2	5	5	5	5	1	6	6	6	7	6	6	5	5	3
61	1	295	17	2	1	2	1	1	3	2	2	2	2	7	5	5	7	6	6	6	6	7	4	5	3	4	3
62	1	218	22	2	4	1	4	4	3	4	3	3	4	4	3	3	5	5	6	6	6	6	5	6	6	5	6
63	1	300	20	2	3	1	4	4	3	3	3	2	1	3	6	6	6	6	6	5	5	4	3	2	3	3	2
64	1	270	18	2	2	1	1	1	1	2	2	2	2	6	6	6	6	6	6	6	6	6	6	6	6	6	6
65	1	219	20	1	2	1	2	2	2	3	3	4	4	6	6	6	6	6	6	6	6	6	6	6	6	6	2
66	1	155	19	1	1	2	3	3	2	2	2	2	2	7	5	7	7	7	7	7	7	7	5	5	7	7	7
67	1	623	19	1	3	1	4	4	5	1	2	2	1	4	5	5	6	5	5	5	5	5	4	5	5	3	1
68	1	219	18	2	2	2	3	4	3	2	2	3	2	4	5	4	5	5	4	4	4	5	5	4	5	3	4
69	1	241	20	2	2	2	3	3	2	3	2	2	3	5	5	4	6	4	5	4	6	7	5	5	4	4	2
70	1	208	18	2	1	1	2	3	4	1	2	2	2	5	6	6	7	4	5	6	4	5	3	3	3	3	3
71	1	316	19	2	1	1	3	4	4	1	3	1	1	4	5	6	6	5	5	6	5	4	5	5	5	4	6
72	1	387	18	2	2	1	2	1	3	2	2	2	2	6	5	4	6	5	7	7	7	7	6	6	6	6	3
73	1	385	20	2	1	2	3	3	4	5	5	5	5	5	6	5	5	5	5	5	5	5	5	5	5	5	4
74	1	436	22	2	3	1	2	4	3	1	2	1	1	6	6	6	6	7	7	7	7	6	6	5	5	4	7
75	1	105	18	1	3	2	2	4	4	2	2	2	2	5	5	3	3	5	3	3	3	3	3	3	3	5	5
76	1	411	21	2	2	1	4	4	4	1	3	2	2	5	5	6	6	6	6	6	5	5	5	5	5	5	2
77	1	217	21	1	4	2	2	2	2	1	1	1	1	2	2	2	7	7	7	7	7	6	6	3	3	3	3
78	1	187	20	2	3	1	4	4	4	1	2	2	2	4	4	4	4	4	4	4	4	4	4	4	4	4	4
79	1	183	21	2	4	1	5	2	1	3	3	4	4	7	7	7	7	7	7	7	7	7	6	5	5	5	4
80	1	155	20	1	2	1	1	3	2	1	1	2	2	6	6	4	5	3	5	5	5	5	5	5	3	5	5
81	1	286	19	2	2	2	1	3	3	2	2	2	2	4	4	4	4	4	4	4	4	4	4	4	4	4	4
82	1	334	19	2	3	2	2	3	4	3	2	2	2	4	6	5	6	3	6	6	5	4	4	3	3	4	3
83	1	279	20	2	3	1	4	4	4	2	3	3	1	6	6	6	4	5	3	5	4	2	3	1	1	2	2
84	1	316	21	2	3	1	4	4	4	4	4	4	4	5	5	6	6	5	5	5	4	6	3	5	6	5	6
85	1	117	20	1	2	2	2	2	3	2	3	4	3	4	4	4	4	4	4	4	5	3	3	5	5	3	3
86	1	137	20	1	2	1	4	4	3	2	2	2	2	4	4	4	5	5	5	5	5	5	5	5	5	5	4
87	1	214	20	2	3	2	3	4	4	4	3	3	2	6	3	7	7	4	5	3	5	3	6	5	6	5	3
88	1	181	20	1	1	2	2	2	1	1	1	1	1	5	4	2	3	2	3	4	3	3	5	4	6	5	1
89	1	294	18	2	1	1	4	5	4	2	3	3	3	5	5	4	7	7	6	6	7	5	6	7	6	5	5
90	1	261	18	2	1	1	2	2	3	1	1	1	1	6	6	7	7	6	7	6	6	7	6	6	6	6	3
91	1	654	22	2	4	1	2	2	3	2	3	3	3	6	6	6	6	6	6	6	6	7	3	5	3	5	2
92	1	268	19	2	3	2	2	2	4	2	3	3	2	5	5	5	5	5	5	5	5	5	4	4	4	4	2
93	1	339	19	1	2	1	4	4	2	4	4	3	3	6	6	6	6	6	6	6	6	6	5	5	5	4	3
94	1	367	19	1	3	2	3	4	4	4	4	4	4	3	3	3	6	4	5	5	5	5	4	3	3	2	3
95	1	212	22	2	4	1	4	2	2	2	2	3	3	4	5	5	5	5	5	5	5	5	5	5	5	5	5
96	1	197	21	2	2	1	3	4	3	2	2	2	2	6	3	6	6	5	5	5	5	5	6	6	6	6	6
97	1	244	21	1	2	1	4	3	4	4	3	4	4	3	5	4	4	3	5	5	5	5	5	4	5	5	5
98	1	388	21	1	3	2	4	2	4	2	3	3	3	6	7	7	7	6	7	7	3	6	2	2	2	2	1
99	1	390	17	1	1	2	1	1	1	1	2	2	2	4	4	5	4	4	7	7	7	7	7	6	7	4	4
100	1	459	23	2	2	2	4	4	4	3	2	2	2	7	6	7	7	6	7	7	7	7	6	6	6	6	3
101	1	378	18	2	2	1	3	3	3	2	2	2	2	6	4	4	4	2	6	6	2	5	3	2	2	1	1
102	1	89	25	1	4	2	4	4	4	2	2	2	2	1	1	1	1	1	1	1	1	1	1	1	1	1	1
103	1	246	20	1	2	2	4	4	4	3	2	2	2	5	5	5	5	5	6	6	6	6	6	6	6	6	3
104	1	199	19	2	2	2	3	4	3	2	2	2	2	5	7	6	6	4	5	5	5	5	6	5	6	6	2
105	1	200	18	1	2	2	2	4	4	5	5	5	5	4	4	4	4	4	4	4	4	4	1	1	1	1	3
106	1	132	20	1	3	2	4	4	5	3	3	3	3	6	6	6	6	6	6	7	6	6	6	6	6	6	6
107	1	281	20	1	2	1	3	4	3	2	2	3	2	3	1	2	2	2	5	7	6	6	5	6	6	5	7
108	1	87	20	1	2	2	1	1	1	2	3	3	3	1	1	1	1	2	2	2	2	2	4	4	4	3	3
109	1	284	19	2	2	1	3	2	2	2	3	2	2	5	6	4	6	6	5	6	6	5	5	6	6	6	3
110	1	204	20	2	2	1	3	4	3	3	3	3	3	6	6	6	6	6	5	6	5	5	5	4	5	5	4
111	1	155	20	1	1	1	4	4	5	4	4	4	4	5	2	2	6	6	6	6	6	6	6	6	6	6	6
112	1	114	21	1	3	1	5	3	3	3	3	3	3	4	4	4	4	4	4	4	4	4	4	4	4	4	4
113	1	74	18	1	2	1	2	3	4	4	3	4	3	4	3	5	3	5	4	3	5	3	5	7	5	5	6
114	1	148	20	2	2	1	3	3	3	4	4	3	4	5	5	5	5	5	4	5	4	5	5	5	6	6	5
115	1	310	19	2	3	2	2	2	2	1	1	1	2	6	6	6	6	6	5	6	6	6	6	5	5	4	4
116	1	338	19	2	3	1	3	3	2	2	2	2	2	4	4	1	4	4	7	7	7	7	7	6	6	6	6
117	1	181	21	2	4	1	2	2	4	2	1	1	1	7	7	7	7	7	7	7	7	7	7	7	7	7	7
118	1	216	22	2	2	2	2	2	3	2	2	2	2	4	5	4	4	4	4	4	4	4	3	4	4	4	4
119	1	250	22	1	2	2	2	3	4	1	2	2	1	5	3	3	5	3	5	5	6	5	5	4	4	5	2
120	1	220	19	1	1	1	2	2	3	2	1	2	2	7	3	7	7	7	7	7	7	7	7	5	5	6	6
121	1	260	20	2	1	2	2	2	4	2	4	4	2	7	7	7	7	7	7	7	7	7	1	5	6	5	2
122	1	174	21	2	2	1	3	3	3	3	3	3	3	5	3	3	3	5	4	3	3	3	3	2	1	2	2
123	1	292	20	2	2	1	3	3	4	2	3	3	2	6	6	6	6	6	6	6	6	6	6	5	4	5	4
124	1	269	18	1	1	2	1	1	4	3	2	2	3	7	7	7	7	7	7	7	7	7	7	7	7	7	7
125	1	309	19	1	1	2	3	4	4	4	4	4	4	3	3	3	5	3	5	5	5	5	4	3	3	5	3
126	1	320	19	1	3	2	2	3	3	2	1	2	2	5	2	3	5	5	5	5	5	4	4	3	5	5	5
127	1	312	23	2	2	2	3	4	3	3	3	3	3	4	2	5	5	6	5	6	3	3	4	5	4	4	4
128	1	409	22	2	2	1	2	2	3	2	2	2	2	5	3	5	6	5	6	7	6	7	2	3	3	5	3
129	1	446	19	2	2	1	2	2	2	2	3	1	2	6	5	6	7	5	6	7	7	7	6	6	6	6	5
130	1	307	20	2	2	2	2	4	4	3	1	1	1	6	1	1	1	1	7	6	6	6	6	6	6	6	6
131	1	260	21	2	2	1	2	2	4	2	3	3	2	2	2	2	5	6	7	7	7	7	6	6	2	4	3
132	1	319	22	1	4	2	3	4	2	1	1	1	1	6	6	6	6	6	4	6	6	4	6	6	6	6	4
133	1	187	21	2	1	1	2	2	3	1	1	1	1	4	4	4	4	4	4	4	4	4	4	3	3	4	1
134	1	279	19	1	3	2	4	5	3	3	4	4	1	4	5	6	6	5	5	7	6	4	5	3	2	5	2
135	1	225	19	1	3	2	4	4	4	2	2	2	2	6	6	5	3	5	5	5	5	6	6	5	5	5	5
136	1	211	20	2	2	2	2	3	2	2	4	3	3	7	5	6	5	6	4	6	5	4	4	5	7	6	6
137	1	77	21	1	4	2	5	4	5	4	4	3	2	4	5	4	3	4	5	3	4	5	5	5	5	5	5
138	1	141	22	1	3	1	3	4	3	2	3	2	2	5	5	4	4	4	4	4	7	7	5	7	7	7	7
139	1	157	20	1	4	2	4	2	4	4	2	2	2	7	7	7	7	7	7	7	6	5	7	5	7	7	7
140	1	224	18	1	1	1	4	5	5	5	5	5	5	4	5	5	7	5	7	5	6	5	6	6	6	7	7
141	1	261	20	1	1	2	2	2	2	2	2	3	2	6	6	5	7	5	6	6	6	7	6	6	6	6	6
142	1	248	22	1	3	1	4	4	2	3	3	2	2	5	5	6	6	3	5	6	6	6	3	4	4	2	1
143	1	219	18	1	2	1	4	4	5	3	2	2	4	6	6	6	6	6	6	6	6	6	5	2	2	2	1
144	1	144	19	1	1	2	4	2	2	2	2	3	2	6	6	5	6	5	5	6	5	6	6	6	6	6	2
145	1	176	21	1	4	1	4	4	4	3	4	4	4	5	5	5	5	6	5	5	5	5	5	5	5	5	5
146	1	221	21	1	2	1	3	3	3	3	3	3	3	6	6	6	6	6	6	6	6	4	4	4	4	4	4
147	1	193	22	1	4	1	4	4	4	1	2	2	1	6	6	6	6	6	6	6	6	5	6	5	6	6	6
148	1	290	22	2	4	1	2	2	4	3	3	2	2	4	6	5	6	5	5	5	6	6	6	6	6	6	6
149	1	124	19	1	3	2	4	2	2	2	2	2	2	3	3	2	4	4	4	4	4	4	4	4	4	4	4
150	1	260	20	1	4	1	5	4	4	1	2	2	2	5	5	5	5	5	5	6	6	6	6	5	6	6	6
151	1	263	17	1	1	1	1	1	1	1	2	2	2	6	7	7	7	7	7	7	7	7	7	6	7	7	1
152	1	217	17	1	1	2	4	2	2	2	3	2	2	5	5	5	6	6	6	6	6	6	6	4	4	5	4
153	1	814	20	1	4	1	1	1	1	1	1	1	1	4	5	5	6	1	6	6	6	6	6	6	7	6	6
154	1	258	19	1	3	1	2	2	2	2	4	2	2	6	6	6	6	6	6	6	6	6	5	4	2	5	2
155	1	258	18	2	1	2	2	4	2	4	2	2	2	7	6	7	7	7	7	7	7	7	2	3	2	6	1
156	1	265	22	1	4	1	2	2	3	1	1	1	1	5	2	2	4	4	5	5	7	5	4	3	3	4	1
157	1	224	18	1	2	1	4	4	4	5	5	5	5	5	5	4	3	3	4	5	5	5	3	3	3	5	2
158	1	270	21	2	2	1	2	4	2	2	3	2	2	4	4	4	4	4	5	5	5	6	6	4	5	5	4
159	1	425	19	1	1	1	1	4	2	4	4	4	1	4	5	5	5	3	5	5	4	3	5	4	3	3	1
160	1	208	19	1	1	1	4	4	4	2	3	3	2	7	7	7	7	7	7	7	7	7	1	1	1	1	1
161	1	170	22	2	3	2	3	4	4	3	3	3	3	6	4	4	4	6	5	3	4	6	6	3	2	6	5
162	1	196	20	1	1	1	4	5	4	4	5	4	4	5	6	7	7	7	6	6	7	4	5	3	1	1	6
163	1	387	20	2	1	2	4	5	2	2	4	2	4	5	4	5	5	6	5	5	4	4	3	3	3	4	4
164	1	385	22	1	2	2	4	4	4	4	2	4	5	5	5	5	5	5	5	5	6	5	5	3	2	5	4
165	1	204	19	1	4	1	3	2	2	2	2	2	2	4	4	4	6	6	7	7	6	7	6	4	4	4	3
166	1	334	20	1	2	1	4	4	3	2	1	2	2	5	5	6	5	5	3	4	3	4	4	3	3	2	1
167	1	249	20	2	1	1	3	2	2	5	5	5	5	4	4	4	4	4	4	4	4	4	2	5	5	4	2
168	1	204	19	1	3	2	2	4	2	3	3	3	3	2	2	5	5	5	5	5	5	5	5	5	5	5	5
169	1	285	18	1	2	2	4	2	4	3	4	4	4	4	3	2	5	1	6	7	7	7	5	4	5	6	1
170	1	108	20	1	3	1	3	4	3	3	3	3	3	4	4	4	4	4	5	4	5	4	4	4	4	4	5
171	1	141	21	1	4	2	5	5	5	5	5	5	5	7	7	6	4	6	6	6	6	7	6	7	7	6	7
172	1	193	20	1	3	2	1	1	1	1	1	1	1	7	7	7	7	3	7	7	7	7	7	7	7	7	7
173	1	268	18	1	1	2	2	3	2	2	3	3	3	5	3	6	7	5	6	6	6	6	6	5	6	5	7
174	1	257	17	1	1	1	2	4	2	4	2	2	3	7	7	6	6	7	7	7	6	6	4	3	3	4	1
175	1	311	23	2	4	1	4	2	4	1	1	2	2	5	6	6	6	6	5	5	4	4	6	6	6	5	4
176	1	203	19	1	3	1	1	1	1	2	2	2	2	7	7	7	7	7	7	7	7	7	3	4	4	4	4
177	1	226	19	2	3	1	4	2	2	2	2	2	2	3	3	2	5	5	6	7	7	6	4	4	5	5	3
178	1	221	19	2	1	1	4	4	2	2	2	2	2	4	4	4	5	5	4	4	5	4	3	2	5	3	4
179	1	463	19	1	3	2	3	4	4	2	3	3	1	5	5	5	6	6	6	6	6	6	1	1	1	1	1
180	1	270	19	1	3	2	2	4	2	2	2	3	2	6	5	6	6	5	5	6	6	5	5	3	6	5	3
181	1	105	19	1	1	1	4	3	3	3	3	3	3	4	4	4	4	4	4	4	4	4	4	4	4	4	4
182	1	147	19	1	3	1	4	4	4	4	4	4	4	3	5	2	6	6	6	6	6	6	6	6	6	6	6
183	1	238	20	1	2	2	4	4	4	3	3	2	2	5	5	4	6	5	5	5	5	5	5	4	3	4	2
184	1	230	19	1	3	1	4	3	4	2	3	4	4	6	6	6	6	6	5	5	6	5	5	3	4	4	4
185	1	81	21	1	3	1	2	2	3	2	2	2	2	3	1	2	4	4	4	2	3	2	1	1	2	3	4
186	1	207	24	1	4	2	4	4	4	2	1	2	1	5	6	6	6	5	6	6	6	5	6	6	7	6	7
187	1	178	21	1	2	2	1	1	1	2	1	2	1	7	7	7	7	7	6	7	6	6	3	4	4	4	2
188	1	216	18	2	1	2	3	3	4	5	4	4	4	5	5	6	6	4	3	4	5	5	4	3	3	3	1
189	1	187	21	1	3	1	4	4	5	5	5	5	4	6	6	5	6	5	5	6	6	6	5	5	3	5	2
190	1	312	18	1	1	1	4	3	4	2	4	3	3	5	5	5	5	5	6	5	7	4	4	3	2	5	1
191	1	167	21	1	2	1	2	2	4	2	2	2	2	6	5	6	5	6	5	5	7	7	6	6	5	7	2
192	1	133	20	1	4	2	2	2	2	3	3	4	3	6	3	6	5	3	6	5	6	6	6	6	6	6	6
193	1	248	20	1	1	1	1	2	2	2	2	2	2	5	5	6	6	5	7	7	7	7	7	7	7	7	7
194	1	103	19	1	1	2	3	3	2	2	2	2	2	2	2	2	6	6	6	6	6	6	6	6	6	6	6
195	1	190	20	1	3	1	4	3	2	3	3	3	3	1	4	4	4	4	4	4	4	4	4	4	4	4	4
196	1	88	21	1	3	2	3	4	2	3	3	3	3	3	2	3	6	4	4	2	4	4	2	3	2	2	2
197	1	164	19	2	2	1	4	4	4	3	3	3	3	4	4	4	4	4	4	4	4	4	4	4	4	4	4
198	1	77	19	1	3	2	1	2	2	5	2	2	2	1	3	3	3	3	6	3	2	2	3	2	3	3	4
199	1	199	20	1	4	1	4	4	4	4	4	4	4	7	7	7	7	7	7	7	7	7	7	7	7	7	7
200	1	203	18	1	2	2	4	4	4	1	2	2	2	2	2	2	6	4	7	7	7	7	6	5	5	7	4
201	1	289	19	2	1	2	5	5	5	4	4	4	4	7	5	7	7	7	4	5	3	4	5	4	3	5	4
202	1	313	19	1	1	2	4	4	4	5	5	5	5	6	4	6	6	6	6	6	6	6	5	6	6	6	2
203	1	302	21	1	4	1	2	2	4	2	1	2	2	3	3	3	3	2	5	6	6	6	6	6	7	6	6
204	1	414	19	1	2	2	5	4	3	4	4	4	4	5	6	2	2	2	3	4	4	5	5	6	3	6	5
205	1	119	20	1	4	1	3	2	2	1	1	2	1	5	3	2	1	1	7	4	3	3	3	3	3	3	3
206	1	241	18	2	2	2	4	2	4	1	1	2	2	2	2	2	2	2	6	6	6	6	6	6	6	3	6
207	1	226	17	2	1	2	3	2	2	3	2	3	2	3	4	4	4	4	4	3	4	4	3	3	2	3	4
208	1	709	18	2	2	2	4	4	4	2	2	2	1	7	7	7	7	7	7	7	7	7	6	6	7	7	6
209	1	319	17	2	1	2	5	4	4	4	4	4	4	6	4	2	6	6	6	6	5	5	3	2	2	1	1
210	1	545	21	2	2	1	4	4	4	2	2	2	3	4	5	6	6	5	5	5	5	5	6	6	6	6	6
211	1	388	22	1	2	2	4	2	4	2	2	2	2	6	5	5	5	4	6	5	5	5	5	3	3	3	2
212	1	165	21	2	1	2	3	3	3	3	3	3	3	4	4	4	4	4	4	4	4	4	5	4	4	4	4
213	1	281	22	1	2	2	4	4	4	2	2	3	3	6	6	6	6	5	6	6	6	6	5	5	5	5	6
214	1	379	19	1	3	2	2	2	2	1	1	3	1	2	2	4	3	5	6	6	6	5	2	1	3	1	1
215	1	350	18	1	1	1	2	3	4	3	4	3	3	6	7	7	7	7	7	7	7	7	4	3	4	3	1
216	1	379	19	1	1	2	4	4	2	3	3	3	2	3	3	3	6	5	5	5	5	5	1	3	3	2	1
217	1	1082	22	2	4	1	4	3	4	3	1	2	2	3	5	3	5	5	2	5	5	3	5	6	6	6	5
218	1	266	21	1	2	1	4	2	2	4	2	3	2	5	5	6	6	5	5	6	6	6	3	3	3	3	3
219	1	170	21	1	3	2	4	4	4	2	2	3	4	5	4	4	4	4	4	4	4	4	4	4	4	4	4
220	1	287	23	1	2	2	4	5	3	3	4	3	3	5	5	5	6	5	5	5	6	5	1	1	4	5	6
221	1	286	18	2	3	2	5	4	2	3	4	4	2	6	7	7	7	7	5	6	5	5	2	4	5	2	1
222	1	106	18	1	1	1	3	4	4	5	4	4	4	3	3	3	7	7	7	7	7	7	7	7	7	7	7
223	1	393	18	2	2	1	2	3	2	3	3	3	3	3	4	4	4	5	6	5	5	6	5	5	5	5	1
224	1	160	18	1	1	1	4	4	2	2	2	3	3	1	1	1	1	4	1	1	1	1	4	4	4	4	4
225	1	201	16	1	1	1	3	3	3	3	2	3	3	5	4	2	4	4	4	5	4	4	4	4	5	5	4
226	1	156	18	1	2	2	5	5	5	1	1	1	1	7	7	7	7	7	7	7	7	7	7	7	7	7	7
227	1	96	19	1	4	1	3	3	2	2	2	2	2	2	2	2	2	2	2	4	5	6	3	4	5	4	4
228	1	237	18	1	2	2	4	2	3	3	2	2	2	4	5	5	5	4	4	6	5	4	5	4	4	4	4
229	1	66	20	1	2	1	4	4	4	3	2	1	1	4	1	4	2	2	3	6	5	5	3	6	7	7	5
230	1	141	17	2	1	2	2	2	1	3	2	3	2	6	3	6	6	4	6	5	5	6	5	4	5	5	6
231	1	145	20	2	3	1	3	3	3	3	3	3	3	5	5	5	5	5	5	5	3	5	5	5	5	5	5
232	1	250	21	2	2	1	3	4	4	2	2	3	2	5	5	5	5	5	5	5	5	5	5	3	2	3	3
233	1	239	23	1	2	1	4	4	4	2	2	2	2	4	5	5	4	3	3	3	3	2	2	1	1	2	6
234	1	281	22	1	2	1	2	4	2	1	3	2	2	6	6	6	6	3	5	5	6	5	5	5	5	5	5
235	1	283	19	1	1	2	2	4	3	4	3	2	2	5	5	6	5	6	6	5	6	6	6	5	6	6	6
236	1	285	19	1	1	2	2	5	5	5	5	5	5	7	4	4	4	4	4	7	7	4	4	4	4	4	1
237	1	353	22	1	4	1	4	4	4	5	3	2	3	5	4	4	5	6	7	7	7	7	3	3	3	2	1
238	1	84	20	1	2	2	1	1	1	2	4	4	2	1	2	5	2	3	3	1	1	3	3	2	2	3	2
239	1	361	22	1	2	1	2	5	2	4	4	4	4	6	3	6	6	7	6	6	6	6	5	4	5	5	5
240	1	476	19	2	2	1	2	2	2	2	3	2	2	6	6	6	7	7	7	6	6	6	3	2	3	2	1
241	1	294	18	2	1	2	3	3	4	3	1	2	2	4	3	3	5	5	4	5	5	5	4	5	4	4	3
242	1	102	19	1	2	1	1	3	3	2	4	4	3	1	4	3	3	5	4	2	6	5	3	5	4	2	5
243	1	184	22	1	2	1	4	4	4	2	4	3	3	5	6	6	6	6	2	2	2	2	4	4	4	4	1
244	1	89	19	1	1	1	3	4	2	3	1	3	1	6	1	2	1	1	1	4	4	1	3	2	2	2	6
245	1	209	19	1	4	2	1	1	1	1	1	1	1	5	5	5	5	1	6	7	7	7	7	7	7	7	7
246	1	398	20	1	1	1	3	4	4	2	2	2	2	3	3	3	5	5	5	5	5	3	3	3	3	3	3
247	1	178	20	2	1	1	4	4	4	3	3	3	3	5	5	5	5	5	6	4	4	4	5	3	2	6	1
248	1	81	18	1	1	1	5	5	5	5	5	3	4	7	1	1	5	5	6	2	7	7	6	6	7	6	7
249	1	209	23	2	4	1	3	4	4	2	3	1	4	4	4	4	4	4	4	4	4	4	4	4	4	4	4
250	1	460	19	1	2	2	1	1	1	1	1	1	1	7	4	7	7	5	7	7	7	7	7	7	7	7	7
251	1	310	21	2	1	2	4	2	2	2	1	1	1	6	6	6	6	3	6	6	6	6	7	7	7	7	7
252	1	272	17	2	1	1	3	3	3	2	3	4	3	4	5	2	4	4	1	1	1	3	4	3	5	5	1
253	1	225	22	1	2	2	2	2	2	2	2	2	2	5	5	5	5	5	5	5	5	4	5	5	5	5	5
254	1	62	19	1	2	2	4	2	4	2	4	3	2	3	2	3	3	4	6	2	3	5	4	6	4	4	3
255	1	236	22	1	2	1	2	2	2	3	4	3	3	4	4	4	4	5	6	6	6	6	6	6	6	6	4
256	1	785	18	1	3	1	2	4	4	2	2	3	2	7	5	4	6	6	7	7	6	6	6	4	5	4	7
257	1	445	19	1	4	2	4	3	4	3	3	2	2	6	6	6	6	2	6	6	4	4	4	3	4	5	2
258	1	223	22	2	1	1	2	4	2	4	4	4	4	3	3	3	5	6	6	6	5	5	5	5	5	3	2
259	1	279	23	1	4	1	2	4	2	4	4	4	4	6	3	5	6	7	5	6	6	6	3	3	3	2	2
260	1	208	24	2	4	1	2	2	2	2	2	2	2	5	5	5	5	5	5	5	5	6	6	5	5	6	4
261	1	548	21	1	4	2	4	4	4	4	4	4	4	5	5	4	5	4	3	3	3	3	4	3	3	3	3
262	1	199	20	2	1	1	4	4	4	4	5	5	5	6	6	6	6	6	6	6	6	6	6	6	6	6	6
263	1	315	20	1	1	2	3	3	4	5	5	4	4	4	6	2	6	4	2	1	1	5	1	2	2	3	2
264	1	290	20	1	4	1	1	1	1	1	2	2	2	2	2	2	2	2	2	2	2	2	6	6	6	6	6
265	1	152	19	1	3	2	4	4	4	4	4	3	3	6	5	6	5	6	5	6	6	5	5	5	6	5	6
266	1	220	20	2	4	2	2	4	3	2	3	2	2	1	1	1	1	1	1	1	1	1	1	1	1	1	1
267	1	137	21	1	4	2	1	1	1	1	1	1	1	4	4	4	4	4	4	4	4	4	4	4	4	4	4
268	1	199	18	1	1	1	2	2	2	2	2	3	3	4	4	4	4	4	4	4	5	5	5	5	6	6	5
269	1	220	21	2	1	2	4	4	3	3	2	2	1	6	6	6	7	6	6	5	6	5	4	4	3	4	3
270	1	199	19	2	2	1	3	4	3	4	4	4	4	4	5	4	4	4	4	4	4	4	2	3	4	4	3
271	1	185	19	1	3	2	5	5	2	5	5	5	5	5	5	5	5	5	6	7	7	7	7	7	6	6	6
272	1	258	19	2	2	1	4	4	2	3	2	2	2	3	3	3	6	6	6	6	6	6	6	6	6	7	7
273	1	285	19	2	1	1	3	4	4	4	2	3	3	1	1	1	1	1	5	4	4	4	5	5	5	4	4
274	1	276	22	2	4	2	2	3	3	2	2	2	1	3	3	3	6	5	5	6	6	5	3	3	3	4	6
275	1	294	19	2	1	1	3	3	2	3	2	2	1	5	3	2	7	5	5	5	4	5	5	5	6	6	4
276	1	351	20	1	3	1	4	4	3	3	3	3	3	4	4	4	4	4	4	4	4	4	4	4	4	4	4
277	1	363	20	2	1	1	4	5	5	4	1	1	2	3	6	6	7	4	4	7	6	4	3	2	2	3	2
278	1	402	20	2	3	1	2	2	3	1	1	1	1	5	5	5	6	5	5	5	5	5	4	3	3	3	3
279	1	151	19	1	3	1	3	3	3	3	3	3	3	4	4	5	5	5	6	4	5	5	5	6	5	5	7
280	1	220	22	2	4	1	3	2	2	2	3	2	2	4	4	6	6	6	6	6	6	6	7	6	3	6	6
281	1	333	18	1	2	1	4	4	5	4	4	2	4	3	3	3	3	3	3	5	5	5	3	3	4	3	2
282	1	334	20	2	3	2	2	4	3	3	2	2	2	6	6	6	7	6	4	4	4	4	2	2	3	4	4
283	1	200	18	2	1	2	3	3	3	3	3	3	3	4	4	4	4	5	5	5	5	5	5	4	4	4	4
284	1	180	17	2	1	1	1	2	2	1	1	1	1	7	7	5	7	7	7	7	7	7	7	7	7	7	7
285	1	227	19	2	1	1	1	2	2	2	2	2	1	6	6	6	6	5	5	6	6	6	6	6	6	4	6
286	1	243	18	2	2	2	3	3	2	2	1	1	1	5	5	5	5	4	5	5	5	4	3	5	5	5	5
287	1	259	18	2	1	1	2	4	4	4	4	4	4	6	3	5	6	6	6	6	6	6	6	3	3	3	5
288	1	512	22	2	2	1	4	4	4	5	5	5	5	1	2	1	3	1	3	5	5	5	2	1	1	1	1
289	1	462	21	1	2	1	4	4	4	4	3	3	3	4	4	4	5	4	6	6	4	6	4	4	4	4	4
290	1	293	21	2	3	1	2	4	4	3	2	2	2	4	4	4	4	5	5	6	5	5	3	3	3	3	3
291	1	210	20	2	2	1	4	4	4	3	2	2	2	6	6	6	6	6	7	7	7	7	5	5	3	3	3
292	1	105	17	1	2	2	2	2	3	3	2	2	2	2	3	2	2	2	2	2	2	2	2	1	2	2	2
293	1	313	20	1	4	1	3	2	3	3	3	2	2	4	6	6	6	4	5	6	5	6	5	3	2	5	4
294	1	177	23	1	4	2	5	4	4	4	4	4	4	6	6	6	6	5	6	2	5	5	5	4	5	4	5
295	1	332	20	1	3	2	3	4	4	3	2	4	3	4	4	4	4	5	4	4	5	4	5	4	6	4	4
296	1	110	19	2	3	2	2	3	3	3	3	3	3	4	4	4	4	4	4	4	4	4	4	4	4	4	4
297	1	330	19	2	2	2	1	2	1	4	2	2	1	7	7	7	7	7	7	7	7	7	5	5	3	3	2
298	1	149	20	1	4	1	4	4	5	2	2	3	2	5	5	4	6	6	7	5	6	3	4	5	5	6	4
299	1	129	18	1	2	2	3	3	3	3	3	3	3	4	4	4	4	4	4	4	4	4	4	4	4	4	4
300	1	131	21	1	2	2	2	3	4	2	2	2	2	5	5	5	5	5	4	4	7	5	5	4	5	5	4
301	1	215	20	1	4	2	2	2	4	2	2	2	1	5	6	6	6	6	6	6	6	6	6	6	6	6	6
302	1	296	22	1	4	2	4	3	3	2	1	1	1	3	4	4	4	4	5	5	5	4	3	3	3	4	5
303	1	244	24	1	4	2	4	4	4	2	2	2	1	3	2	2	2	5	4	5	4	5	5	4	4	4	5
304	1	232	20	1	3	2	4	4	3	1	2	2	1	5	6	6	7	4	4	4	3	2	4	3	3	3	3
305	1	227	20	1	1	2	4	4	3	3	4	4	3	5	5	5	5	5	6	5	5	6	6	5	6	5	5
306	1	147	21	1	4	2	3	2	2	2	3	3	3	5	5	5	5	5	5	6	4	5	5	5	6	6	5
307	1	206	20	1	2	2	4	3	2	3	3	3	3	5	5	5	6	6	4	4	4	4	5	4	4	5	4
308	1	517	18	1	1	2	2	2	2	2	2	2	2	6	6	6	6	6	6	6	6	6	5	3	6	6	3
309	1	251	20	1	4	2	2	2	4	3	3	2	1	5	5	5	5	3	5	5	4	5	5	5	5	6	6
310	1	262	20	1	2	2	4	4	4	2	3	3	2	4	4	4	3	3	4	5	5	4	5	2	2	4	5
311	1	192	18	1	1	1	2	2	2	2	2	3	1	6	7	4	6	3	5	6	5	6	5	7	3	5	6
312	1	262	22	1	3	2	5	5	5	5	5	5	5	7	7	6	6	6	7	5	6	5	6	6	4	3	1
313	1	426	21	1	4	2	2	2	4	2	2	2	2	6	6	6	6	5	3	6	6	6	5	3	3	5	3
314	1	201	20	1	3	2	4	4	4	3	4	3	2	2	2	6	6	4	6	4	6	6	2	3	2	6	3
315	1	1395	20	1	4	2	2	2	2	3	4	3	3	5	6	5	5	5	5	5	5	5	5	5	5	5	4
316	1	195	20	2	1	2	2	2	2	2	2	2	2	7	7	7	7	7	7	7	7	7	2	1	1	1	7
317	1	326	21	2	4	1	2	2	2	2	1	1	1	5	5	5	6	5	4	6	5	5	5	5	5	5	3
318	1	143	23	1	4	2	4	4	4	4	4	4	4	3	2	2	4	5	3	4	2	2	3	3	3	3	3
319	1	342	20	2	2	1	2	2	2	2	2	2	2	4	5	5	5	5	5	5	3	5	3	3	3	5	4
320	1	80	18	1	2	2	3	2	2	2	3	2	2	2	3	3	1	3	4	2	3	2	3	3	2	2	2
321	1	341	23	1	4	2	4	3	3	3	2	2	2	3	4	7	7	1	7	7	7	7	7	5	6	6	3
322	1	770	20	1	2	2	2	1	2	1	1	1	1	1	3	3	5	2	2	6	5	6	5	5	5	5	3
323	1	318	19	1	2	2	2	2	2	1	1	1	1	2	5	5	5	2	6	3	7	6	7	5	6	6	2
324	1	105	20	1	1	1	3	3	3	3	3	3	3	4	4	4	4	4	4	4	4	4	4	4	4	4	4
325	1	322	18	1	2	1	4	3	4	4	2	3	2	5	5	3	4	4	3	4	5	4	4	4	5	4	5
326	1	248	18	1	2	2	2	2	3	2	2	3	2	3	2	4	4	4	5	5	5	5	5	4	5	5	5
327	1	192	19	1	1	1	2	2	3	2	2	2	2	3	2	2	5	5	5	5	6	5	5	4	4	4	3
328	1	260	22	1	4	2	3	4	3	4	3	4	4	6	2	2	5	5	6	6	4	6	1	1	1	4	1
329	1	298	21	1	1	1	2	4	4	3	3	3	3	3	2	5	4	2	6	6	6	4	3	5	4	5	6
330	1	455	21	1	4	1	2	3	4	2	3	2	3	5	6	5	6	5	5	5	6	6	6	5	6	5	6
331	1	77	19	1	2	2	5	5	4	2	2	4	3	3	4	4	4	2	4	4	4	4	4	5	5	4	3
332	1	1161	21	1	2	1	4	2	4	2	3	2	3	5	5	5	5	5	3	5	5	5	2	4	3	4	2
333	1	160	18	1	1	1	3	3	2	4	3	3	2	4	4	4	4	4	4	4	4	4	4	4	4	4	4
334	1	299	19	1	2	1	3	2	3	1	1	2	1	7	6	6	6	7	6	6	6	7	6	6	7	7	7
335	1	2200	19	1	3	2	4	3	4	2	3	3	3	4	4	4	4	4	4	5	5	5	3	3	4	6	2
336	1	225	19	1	2	2	1	1	1	2	1	1	1	5	5	5	5	5	5	5	5	5	5	5	5	5	5
337	1	305	25	1	4	1	4	3	2	2	2	2	2	7	7	7	7	7	7	7	7	7	6	6	6	6	5
338	1	168	20	1	3	2	4	2	3	3	2	3	3	6	1	2	3	2	5	3	3	6	5	1	1	3	3
339	1	162	20	2	2	1	4	4	4	2	2	1	1	6	6	6	7	3	7	6	6	7	7	6	7	6	6
340	6	208	21	2	3	1	2	3	4	2	3	4	2	5	5	5	5	5	5	5	6	6	4	3	3	3	3
341	4	94	19	1	1	2	1	1	1	1	1	1	1	1	1	1	1	1	1	1	1	1	1	1	1	1	1
342	1	195	19	2	2	2	2	2	2	4	3	2	2	5	5	5	5	5	5	6	6	6	6	6	6	6	4
343	4	181	19	1	1	2	3	3	2	1	2	2	2	7	7	7	7	7	7	7	7	7	7	7	7	7	7
344	4	212	19	1	1	2	2	2	3	2	2	1	1	5	3	7	5	7	7	7	7	7	5	7	7	5	1
345	1	218	20	2	4	2	4	4	4	2	2	2	2	3	3	5	5	5	6	6	6	6	5	5	5	6	4
346	4	303	19	1	1	2	2	3	3	1	2	2	3	6	4	4	4	4	5	4	6	5	6	5	4	4	3
347	4	191	20	1	1	2	3	1	3	3	2	3	2	4	2	2	1	3	3	2	2	3	2	2	4	2	3
348	4	130	18	1	1	2	2	2	4	4	3	5	4	5	6	6	3	3	6	5	5	6	3	5	6	6	5
349	1	173	18	1	1	2	3	3	3	3	3	3	3	5	5	5	5	5	5	7	6	6	4	4	3	6	6
350	4	207	19	2	1	2	3	3	3	2	2	2	3	5	5	5	5	4	4	6	6	6	3	3	4	4	3
351	4	121	19	1	1	2	3	2	1	1	1	1	2	5	3	6	5	2	7	7	7	7	4	4	4	4	4
352	6	259	22	2	4	1	3	4	3	4	4	4	4	6	5	4	5	5	5	5	4	3	3	3	3	2	2
353	4	188	19	1	1	2	4	5	4	5	5	5	5	1	7	1	7	7	1	1	1	1	1	1	1	1	1
354	4	316	18	1	1	2	1	1	1	5	5	5	5	7	7	7	7	7	6	5	3	2	5	5	5	5	1
355	1	357	19	1	3	2	2	3	4	2	2	2	2	7	6	6	5	7	5	7	5	4	5	5	4	4	2
356	1	226	20	1	4	2	4	3	5	1	1	1	1	5	5	4	5	6	4	5	5	4	5	5	5	5	4
357	6	274	20	2	2	2	4	4	4	4	4	4	4	5	4	4	4	4	5	5	5	5	3	2	3	3	2
358	6	341	19	2	3	2	4	4	2	1	1	1	1	6	6	6	6	2	6	6	6	2	6	5	6	6	6
359	4	402	19	1	1	2	2	2	2	2	4	2	2	5	5	5	5	5	5	6	6	6	3	4	5	4	3
360	4	164	22	1	1	2	1	1	1	1	2	2	2	5	3	5	3	5	7	7	7	7	5	3	5	4	5
361	4	368	19	2	1	2	1	2	1	1	1	2	1	5	1	5	7	5	7	6	7	6	6	6	6	6	6
362	4	228	19	2	1	2	3	4	4	4	3	4	3	5	5	5	5	5	4	4	5	4	4	3	3	3	4
363	4	245	21	2	1	2	4	3	4	2	3	2	2	4	4	5	7	7	5	5	5	4	5	4	5	5	3
364	6	131	23	2	4	1	4	5	5	4	4	4	4	7	7	7	7	7	7	7	7	7	5	5	6	5	5
365	6	301	19	2	1	1	2	2	2	4	3	3	2	6	5	5	6	5	5	5	5	6	5	3	5	5	3
366	4	208	21	1	1	2	1	1	1	2	2	2	1	3	3	6	6	6	7	7	6	7	5	5	5	3	1
367	4	117	20	1	1	2	2	1	1	3	2	2	3	1	2	2	4	6	3	1	3	7	2	4	5	2	4
368	1	157	22	1	3	2	1	1	3	1	1	1	1	6	7	7	7	7	6	7	7	7	7	7	4	6	7
369	6	308	19	2	1	2	4	3	3	3	2	2	2	5	5	4	6	5	6	6	6	6	5	5	6	7	5
370	6	303	22	2	2	1	2	2	2	2	3	2	2	6	5	5	6	6	6	6	6	6	3	3	3	3	2
371	4	272	21	1	1	1	5	5	5	4	3	3	4	7	7	7	7	7	7	4	4	4	1	1	1	4	7
372	4	391	21	2	1	2	2	2	2	2	2	3	2	5	6	6	6	6	4	5	6	5	5	3	1	6	4
373	1	668	19	1	3	2	4	4	4	3	3	2	2	5	4	4	4	4	7	7	7	7	4	4	4	3	4
374	6	540	21	2	4	2	3	3	4	2	2	2	2	5	4	6	4	6	5	6	5	5	3	3	4	4	4
375	1	298	19	2	3	2	1	2	3	2	2	2	2	5	6	5	6	6	7	7	7	6	7	7	7	7	7
376	6	215	19	2	3	2	4	4	3	2	3	4	3	6	6	5	7	5	5	6	7	7	6	5	6	5	5
377	1	615	22	1	4	2	4	2	4	1	4	2	2	5	5	5	5	3	6	5	5	5	5	5	5	5	2
378	6	215	21	2	3	1	2	3	2	5	5	5	5	3	2	2	5	4	3	4	3	3	2	2	2	2	1
379	4	589	19	1	1	1	5	4	4	3	5	3	3	4	4	4	4	4	5	6	4	4	4	4	3	3	5
380	1	128	21	1	2	1	2	2	2	1	2	2	3	1	2	6	6	6	2	1	2	1	3	4	5	5	4
381	6	288	19	2	1	2	2	2	2	2	2	2	2	5	5	5	5	3	3	4	4	3	4	3	4	3	3
382	6	270	21	2	2	2	4	4	3	2	2	2	3	5	5	5	5	3	3	3	3	3	2	2	2	3	1
383	1	259	19	1	4	2	1	1	1	2	2	2	2	3	3	3	3	3	4	4	4	4	4	4	4	4	4
384	4	188	19	1	1	2	4	3	4	1	1	1	1	3	3	5	5	5	5	5	5	5	5	6	6	7	5
385	1	178	23	1	3	2	4	2	2	1	3	1	1	2	5	4	4	4	4	4	4	4	4	4	4	4	4
386	4	246	21	1	1	2	4	3	3	2	2	2	2	4	4	4	4	4	4	4	4	4	4	4	4	4	4
387	4	252	20	1	1	2	3	4	4	4	3	3	3	4	4	4	4	4	4	5	4	4	4	4	4	3	4
388	6	499	19	2	2	1	1	2	2	2	2	2	2	6	6	6	6	6	4	5	5	5	6	5	6	6	6
389	6	147	20	1	1	2	2	3	3	3	3	3	3	4	4	4	4	4	4	4	4	4	4	4	4	4	4
390	4	95	20	1	1	1	5	5	5	5	5	5	5	7	7	7	7	7	7	7	7	7	7	7	7	7	7
391	1	297	20	2	2	1	3	2	3	4	4	3	3	4	4	4	4	5	4	6	6	4	3	2	4	3	4
392	4	105	22	1	1	2	5	5	5	5	5	5	1	7	7	7	7	7	7	7	7	7	7	7	7	7	7
393	4	418	19	1	1	2	3	3	2	2	2	2	2	5	4	4	4	5	5	5	5	5	5	5	5	4	4
394	4	197	20	1	1	2	4	5	5	5	2	5	5	4	4	4	4	4	4	4	4	4	1	1	1	1	1
395	6	199	18	1	2	1	2	2	2	3	3	3	3	4	4	4	4	4	4	7	7	7	6	4	3	3	3
396	6	317	19	1	3	2	2	4	4	2	2	3	3	3	3	3	4	3	4	5	5	5	2	3	5	3	2
397	6	101	18	2	1	2	2	2	2	2	2	2	2	2	3	4	5	5	2	1	4	4	4	5	5	5	3
398	6	450	21	2	1	2	3	4	4	4	5	5	5	4	4	5	5	6	5	4	5	5	4	5	4	4	7
399	7	241	19	2	1	2	5	5	5	3	2	2	2	4	4	7	7	6	7	7	2	5	5	5	5	5	7
400	4	478	20	1	1	2	2	2	4	3	2	2	2	5	3	5	5	5	5	5	5	5	3	2	3	4	4
401	4	71	20	1	1	2	5	5	5	5	5	5	5	7	7	7	7	7	7	7	7	7	7	7	7	7	7
402	6	239	23	2	2	1	4	4	4	3	3	3	3	6	5	6	7	5	4	6	5	5	6	5	5	3	1
403	7	245	19	2	1	1	3	2	5	2	2	2	2	5	2	5	6	6	6	7	6	6	4	2	3	2	2
404	4	1159	19	1	1	2	4	4	5	4	4	4	2	6	4	4	5	6	5	7	5	5	2	3	2	6	6
405	1	657	21	1	3	1	3	2	4	4	2	1	1	5	2	4	7	2	7	6	6	7	1	1	2	1	1
406	4	163	20	1	1	2	3	3	3	1	1	1	1	4	4	4	4	4	4	4	4	4	4	4	4	4	4
407	4	238	20	1	1	2	3	3	3	4	5	3	5	3	4	7	7	7	3	7	7	7	4	1	1	1	1
408	7	447	20	2	1	1	2	2	3	3	2	3	2	5	5	5	6	6	6	5	5	4	5	5	5	4	3
409	1	265	21	2	4	2	4	4	2	1	1	1	1	3	4	6	3	2	6	6	5	5	5	4	3	4	5
410	6	176	18	1	1	2	2	2	2	2	2	2	2	5	5	5	5	3	5	5	5	5	5	5	5	5	3
411	1	256	19	1	1	2	1	1	1	1	1	1	1	7	6	1	7	7	7	7	7	7	7	7	7	7	7
412	6	224	20	1	1	2	1	1	1	4	3	4	4	4	7	7	7	7	7	7	7	7	6	5	6	6	2
413	6	207	18	1	2	2	2	2	2	1	2	2	2	5	5	4	5	5	5	5	5	5	5	5	5	5	5
414	7	526	18	2	3	1	2	2	2	2	2	3	3	5	4	4	6	6	6	6	6	6	6	5	6	5	4
415	6	477	18	2	3	2	2	2	3	2	4	4	4	6	5	6	7	6	1	5	5	5	2	2	2	3	1
416	6	328	21	2	4	1	2	2	3	2	2	2	2	3	3	5	5	5	4	5	4	4	4	3	3	3	4
417	6	862	22	2	1	2	3	2	2	2	2	2	1	5	5	7	7	5	6	7	7	7	6	6	5	6	4
418	7	225	19	2	3	1	4	4	4	2	3	3	3	5	5	5	6	5	6	6	6	6	6	6	6	6	6
419	4	230	18	2	1	2	2	2	3	5	5	4	5	5	5	4	4	4	4	4	4	4	4	4	4	4	4
420	11	180	21	1	3	1	4	3	3	3	3	3	3	5	5	5	5	5	5	5	5	5	6	6	6	6	6
421	4	241	18	2	1	2	3	3	4	2	4	2	1	3	3	3	7	5	4	5	5	5	5	5	6	5	5
422	4	80	19	1	1	2	1	5	2	1	1	1	1	3	2	1	3	4	4	1	7	1	3	6	2	6	2
423	11	88	21	1	3	2	2	3	2	3	2	1	3	2	2	2	3	2	2	7	3	1	3	2	2	3	3
424	11	164	21	2	3	1	1	1	1	2	2	2	2	6	5	6	5	5	5	5	5	5	6	7	7	7	7
425	1	227	20	2	2	1	3	2	3	3	2	3	2	5	5	5	5	5	5	5	5	5	5	5	6	5	5
426	11	295	22	1	3	1	2	2	1	2	2	2	3	7	7	4	5	5	6	7	6	7	6	5	6	7	1
427	1	323	20	1	4	2	1	1	4	2	2	2	3	5	5	5	5	6	6	6	6	6	6	5	5	5	3
428	11	192	21	1	3	1	3	4	2	2	2	2	3	6	5	6	6	6	5	5	6	6	4	3	3	3	2
429	4	440	23	1	1	2	4	4	5	5	5	4	4	5	2	2	5	5	6	6	6	4	1	2	2	4	1
430	7	286	22	1	3	2	4	4	4	2	4	2	2	3	3	5	5	5	6	6	6	6	3	3	4	2	1
431	7	189	21	2	3	1	4	4	4	4	4	4	4	2	2	2	5	5	5	5	5	5	5	4	4	3	3
432	7	499	20	2	1	2	3	3	3	4	3	3	3	5	6	4	6	6	6	7	7	7	4	4	4	4	4
433	6	421	21	2	2	2	4	4	4	3	4	4	4	4	5	4	4	5	4	5	4	4	5	4	5	5	3
434	1	245	19	1	4	2	4	2	2	3	3	2	3	6	5	5	6	6	6	6	6	6	5	4	1	1	1
435	2	391	22	1	4	2	3	4	3	2	2	2	2	6	4	6	6	5	4	2	4	4	1	1	2	2	1
436	4	252	20	1	1	2	4	4	4	2	2	2	1	5	5	5	5	5	5	5	5	5	5	5	5	5	5
437	7	166	20	2	1	1	4	4	4	5	5	5	5	6	5	5	5	5	7	7	7	7	1	1	1	1	1
438	11	250	22	1	3	2	3	2	3	1	2	2	3	6	5	5	7	4	1	1	4	6	6	5	6	5	6
439	4	97	20	1	1	1	5	5	5	5	4	4	4	4	4	4	4	4	4	4	4	4	4	4	4	4	4
440	7	193	21	1	1	1	2	3	3	2	3	2	2	4	2	3	5	5	5	6	5	5	3	4	3	2	4
441	4	244	17	1	1	2	4	2	3	1	2	2	1	3	3	3	3	3	3	3	3	3	3	7	7	7	7
442	6	395	19	1	1	2	2	2	2	2	1	1	1	2	7	7	7	6	7	7	7	7	7	6	6	6	6
443	7	162	21	1	3	1	4	4	4	4	4	4	4	6	5	5	6	5	2	2	3	7	6	6	6	6	6
444	11	77	22	1	3	2	2	1	1	2	1	1	3	2	3	2	3	5	1	1	3	4	2	2	2	3	2
445	11	113	20	1	3	2	4	2	2	3	2	2	2	2	2	3	5	2	2	7	5	5	3	3	5	6	7
446	6	151	17	1	3	2	4	4	4	2	2	2	2	2	2	2	2	2	2	2	2	2	2	2	2	2	3
447	5	349	20	1	3	1	2	4	4	2	2	2	3	5	6	6	6	5	5	6	7	7	7	4	4	4	1
448	5	393	21	1	4	1	2	4	2	3	2	2	3	5	5	5	6	5	6	6	5	5	6	5	5	5	2
449	5	320	22	1	3	1	4	4	4	2	2	2	2	3	3	3	5	5	6	6	6	6	3	2	3	2	1
450	5	368	20	1	3	2	2	4	5	1	1	1	1	5	1	1	5	6	6	7	7	7	7	7	7	1	1
451	10	183	20	1	1	2	1	3	3	1	2	2	2	3	5	6	2	3	3	4	4	4	4	3	3	2	7
452	5	236	24	1	3	2	2	3	4	2	1	1	2	3	2	1	2	4	3	5	3	3	4	3	3	5	5
453	5	407	23	1	4	1	3	3	4	5	5	5	4	5	4	1	5	5	3	5	5	5	3	2	1	1	1
454	10	369	20	1	1	1	2	3	1	2	2	2	2	4	2	6	7	2	4	6	6	6	5	5	5	4	5
455	5	129	22	1	4	1	4	3	4	2	2	4	5	3	4	6	6	6	5	5	7	5	4	4	4	6	6
456	2	166	20	2	2	2	2	2	3	2	2	2	2	5	4	4	4	4	5	5	4	5	5	5	5	5	4
457	2	144	19	2	2	1	1	4	3	3	3	3	3	3	6	3	4	6	3	2	6	5	6	7	7	4	6
458	2	203	19	2	3	1	2	2	2	3	4	4	4	6	6	6	6	6	6	5	6	6	5	4	4	4	2
459	2	216	20	2	3	2	5	5	4	2	2	1	3	5	5	5	5	5	5	5	5	4	4	4	5	4	2
460	2	249	18	2	3	1	2	4	4	2	5	4	4	7	6	6	7	5	6	6	6	6	3	2	5	7	1
461	5	131	22	1	4	1	3	3	2	2	2	2	2	4	4	3	4	3	4	3	4	4	3	2	2	2	2
462	2	246	19	2	3	1	2	2	2	2	2	2	2	5	5	6	6	6	6	6	6	6	2	2	2	2	2
463	2	257	19	1	3	2	4	4	4	2	2	2	2	6	2	1	7	5	5	6	6	6	6	6	6	6	6
464	5	348	22	1	4	1	2	2	2	3	3	3	3	2	5	5	5	2	5	5	4	4	5	4	5	5	5
465	2	230	20	2	2	2	2	1	1	2	1	1	1	3	2	3	5	4	6	6	6	6	5	5	5	5	3
466	5	268	18	1	3	1	3	2	2	3	3	3	3	4	4	4	4	4	4	4	4	4	4	4	4	4	4
467	2	278	21	2	3	1	4	2	4	2	2	2	2	5	4	3	6	6	5	5	6	6	5	5	5	5	3
468	2	148	22	1	3	2	3	3	2	2	2	2	2	4	4	4	4	5	5	6	4	4	5	5	4	5	1
469	2	152	20	1	2	2	4	3	2	2	3	2	3	3	5	3	2	7	5	4	5	2	3	7	7	7	4
470	2	239	18	2	3	2	2	4	2	2	3	3	2	7	7	7	7	7	7	7	7	7	2	1	1	1	1
471	2	297	21	2	2	2	2	2	3	3	2	3	3	4	4	4	5	4	4	5	5	5	4	3	3	3	4
472	5	252	20	1	4	2	1	3	1	2	2	2	2	4	2	1	3	3	4	7	6	6	6	5	5	6	5
473	2	199	23	1	2	1	3	3	3	2	2	3	2	4	5	4	5	5	6	6	6	6	6	6	6	6	6
474	2	281	22	2	3	1	4	4	3	3	3	2	2	6	6	6	7	6	5	6	6	5	3	3	5	6	2
475	2	438	21	1	2	1	1	1	4	1	1	1	1	4	4	4	4	4	4	4	4	4	4	7	7	7	7
476	2	206	21	1	2	2	3	3	3	2	2	3	2	4	4	4	4	4	5	4	5	5	4	5	5	4	5
477	2	319	23	2	2	2	3	4	4	2	5	4	3	5	5	5	5	5	4	5	5	2	4	4	4	4	1
478	2	208	23	2	4	2	4	4	2	2	2	3	2	5	3	6	6	2	6	5	5	6	1	1	1	1	5
479	10	369	19	1	1	1	1	1	1	1	1	2	1	3	2	2	3	4	4	1	6	7	6	6	5	7	7
480	10	291	22	1	1	2	2	3	2	3	3	3	3	7	4	7	7	7	7	7	7	7	7	7	7	7	4
481	2	339	19	1	3	2	2	3	4	2	2	2	2	5	3	2	3	5	5	6	6	4	4	3	4	4	3
482	2	340	19	2	2	1	4	4	4	3	1	2	1	1	1	1	2	6	7	7	7	4	4	4	4	4	4
483	1	225	20	1	2	1	4	2	3	3	3	2	2	5	4	4	6	6	6	6	6	6	6	4	4	5	3
484	2	287	18	2	2	2	3	4	4	2	2	2	2	5	5	5	5	5	5	5	5	5	5	4	3	3	4
485	5	262	18	1	3	1	2	2	4	2	2	1	1	6	6	6	6	6	6	7	7	6	6	6	6	6	6
486	5	292	24	1	4	1	4	2	4	3	2	4	2	4	4	4	4	5	5	5	5	5	2	2	2	2	1
487	2	285	18	2	2	1	2	2	3	2	2	2	2	5	5	5	5	5	5	4	4	4	3	3	3	5	3
488	2	256	22	2	2	1	2	4	4	3	4	3	4	4	4	5	4	5	4	4	4	4	3	3	3	3	3
489	2	416	21	2	3	1	1	4	2	2	1	2	1	5	3	3	5	2	6	6	5	5	2	2	2	2	1
490	2	276	20	2	3	2	3	4	4	3	2	2	2	6	5	5	6	6	5	6	6	6	3	3	3	3	3
491	2	153	21	2	3	1	3	2	4	2	4	4	2	3	2	2	4	3	6	6	5	4	4	4	4	4	4
492	10	143	21	1	1	1	5	3	3	3	3	3	3	5	4	4	4	5	4	4	5	5	5	5	5	5	5
493	11	282	20	2	3	1	4	4	4	2	5	4	2	5	5	6	7	4	6	6	6	4	1	3	4	3	2
494	2	218	20	1	2	1	3	3	2	2	2	2	2	5	5	5	5	4	5	5	5	5	5	6	5	5	5
495	8	146	21	2	2	1	3	4	4	3	3	3	3	3	3	3	5	5	4	5	5	5	2	2	2	2	1
496	10	232	19	1	1	1	2	2	2	1	1	1	1	6	4	3	3	4	5	5	3	4	5	4	4	4	5
497	2	135	18	2	2	2	3	2	2	2	2	2	2	4	4	4	4	4	4	4	4	4	4	4	4	4	4
498	5	111	20	1	4	1	2	1	1	2	2	2	2	1	3	2	2	2	4	2	3	2	2	2	3	2	2
499	2	251	22	1	4	1	3	3	3	3	3	3	3	4	4	4	3	2	4	3	4	4	4	3	3	5	4
500	8	218	22	2	4	1	3	4	4	4	4	3	3	3	3	4	4	6	6	6	6	5	6	5	4	4	3
501	2	340	18	2	2	2	3	3	3	2	2	2	2	6	6	5	6	5	5	5	5	5	5	5	5	5	3
502	2	280	18	2	2	1	4	4	2	2	2	1	1	5	2	5	5	2	7	7	6	7	3	7	5	5	3
503	7	161	22	2	3	1	3	4	3	2	2	2	2	5	5	6	6	4	4	5	5	4	5	4	5	5	5
504	5	364	21	1	4	2	2	4	3	2	3	3	3	4	4	4	5	4	3	5	5	4	3	3	3	3	4
505	2	289	21	2	3	1	3	4	3	2	2	3	4	3	4	5	6	4	7	7	5	7	2	3	2	4	2
506	10	98	21	1	3	2	5	4	1	1	3	3	1	7	7	7	7	7	7	7	7	7	7	7	7	7	7
507	2	369	20	2	2	2	1	2	2	1	2	2	2	4	3	5	6	5	5	6	4	5	4	4	5	5	5
508	11	225	20	1	3	1	2	4	4	2	2	3	2	2	2	3	5	5	5	5	5	5	3	4	3	3	4
509	8	63	23	2	4	1	3	3	3	3	4	2	2	1	5	3	5	5	4	5	3	4	2	3	5	2	4
510	8	405	23	2	3	1	1	1	1	2	4	4	2	3	3	3	6	5	3	5	5	5	5	5	5	5	5
511	5	322	23	1	4	2	4	2	4	2	2	2	2	3	1	2	7	6	6	5	1	6	6	7	6	5	2
512	8	243	20	2	2	2	3	4	3	2	3	3	3	4	3	3	5	5	5	5	5	5	3	3	3	3	1
513	2	263	20	2	2	1	3	4	4	2	2	2	3	6	5	4	6	5	7	5	5	5	2	2	2	3	1
514	5	130	21	1	4	1	3	2	2	2	3	2	2	2	2	2	2	1	1	7	6	3	2	3	2	2	2
515	2	129	18	2	3	1	3	3	3	2	1	2	1	7	1	6	4	4	4	4	3	6	5	6	7	7	6
516	2	313	19	1	3	1	2	3	2	2	3	2	2	4	3	5	6	5	6	6	5	6	6	6	7	6	3
517	11	68	22	1	3	2	2	2	1	3	2	1	1	2	1	3	2	1	3	2	2	1	2	2	1	3	6
518	5	162	22	1	4	2	4	4	4	3	3	3	3	3	2	4	3	3	2	3	2	5	5	6	5	3	3
519	7	1054	20	2	3	1	4	5	4	4	4	4	4	5	3	5	5	5	4	5	4	4	2	2	2	1	1
520	8	568	23	2	4	1	3	4	4	2	2	2	2	5	5	5	5	5	5	5	5	5	3	3	4	3	3
521	2	180	24	2	3	1	3	4	4	2	2	2	2	3	4	4	4	4	4	4	4	4	3	2	6	5	4
522	11	429	22	2	3	2	2	2	2	4	3	4	4	5	5	5	5	3	3	5	5	4	4	4	5	4	6
523	2	265	19	2	2	1	4	4	2	2	4	4	4	6	6	6	6	5	6	6	6	6	3	3	3	2	2
524	2	337	21	2	2	1	3	3	2	1	2	2	2	6	4	4	6	3	5	5	3	4	4	4	6	4	5
525	5	110	22	1	4	1	2	2	2	2	2	2	2	2	1	1	1	1	2	2	1	1	2	2	3	2	1
526	4	304	19	1	1	2	2	4	1	3	2	2	2	6	1	1	3	5	5	6	6	5	3	3	5	5	1
527	2	222	19	1	3	2	2	4	4	5	5	5	5	5	1	1	2	2	2	2	2	1	1	1	1	1	1
528	5	106	22	1	4	1	2	2	2	1	1	3	2	2	5	6	5	2	3	5	6	4	6	5	3	5	5
529	5	243	22	2	4	1	2	2	4	2	2	2	2	5	5	5	6	5	5	5	6	5	5	5	5	5	5
530	5	432	20	1	3	2	1	1	2	2	1	2	2	5	2	2	4	2	1	1	1	2	1	1	1	1	2
531	2	291	18	2	2	1	4	3	3	2	4	2	2	5	3	3	6	7	7	7	6	7	4	1	5	3	3
532	8	186	21	2	2	1	4	4	4	4	4	4	4	6	6	6	7	6	5	6	6	6	5	4	5	5	5
533	2	81	21	1	2	2	3	3	3	3	3	3	3	4	4	4	4	4	4	4	4	4	4	4	4	4	4
534	2	215	17	1	2	1	3	3	3	2	2	2	2	5	5	4	4	6	7	7	7	7	7	7	7	7	4
535	13	253	19	1	2	1	1	1	1	1	1	3	1	4	4	4	7	4	7	7	7	7	5	7	7	7	7
536	13	297	19	1	2	1	2	3	3	3	2	3	3	3	4	4	4	3	4	4	2	5	5	4	4	3	4
537	5	261	20	1	4	1	3	4	4	4	4	4	3	5	5	6	6	5	5	5	3	4	4	2	2	3	2
538	8	330	22	2	4	1	3	3	3	1	2	1	2	4	4	4	4	4	4	4	4	4	6	6	6	6	6
539	2	326	21	2	2	1	3	4	4	2	2	2	2	4	5	5	5	5	5	4	6	5	1	1	1	1	1
540	2	304	21	2	2	2	2	2	2	2	2	2	2	4	3	3	6	4	5	6	4	5	6	2	5	6	6
541	13	401	20	1	2	2	2	2	2	1	1	1	1	5	3	3	5	5	5	5	5	5	5	5	5	5	5
542	8	257	18	2	2	2	2	2	4	2	2	2	2	5	6	7	7	6	6	7	7	4	3	3	4	4	5
543	2	181	18	2	2	1	1	4	4	2	2	2	2	3	3	3	7	1	5	5	5	7	7	7	7	7	7
544	13	510	20	1	2	2	1	2	5	1	1	1	1	2	2	2	2	6	6	7	7	7	7	7	7	6	7
545	2	214	21	1	2	2	3	3	3	3	3	3	3	5	5	5	6	6	5	5	5	5	5	5	5	5	5
546	13	302	20	1	2	2	3	4	4	2	1	1	1	5	5	3	6	6	5	6	5	6	7	6	6	5	6
547	13	460	20	1	2	2	3	3	3	2	2	2	2	6	5	4	7	5	6	6	6	4	5	5	6	5	4
548	2	307	19	2	2	2	2	2	3	1	2	1	1	4	2	2	6	5	6	5	5	4	4	4	4	4	4
549	2	249	20	2	2	1	2	3	3	2	4	4	2	6	6	6	6	5	4	5	6	4	3	2	2	3	1
550	2	230	18	2	2	1	3	4	3	2	2	3	3	5	5	4	5	3	4	3	5	4	2	1	1	1	5
551	2	273	20	2	3	2	3	3	4	3	2	1	1	3	3	3	3	3	5	5	4	5	3	3	3	2	3
552	2	175	22	1	3	2	2	4	3	4	1	2	3	2	3	6	6	6	5	3	5	6	6	5	4	5	3
553	2	88	19	2	3	2	3	3	3	3	3	3	3	4	4	4	4	4	4	4	4	4	4	4	4	4	4
554	5	388	23	1	4	1	4	4	3	2	3	2	2	5	5	5	6	4	5	6	5	4	5	4	5	4	4
555	8	183	20	2	2	1	4	1	2	2	2	2	1	6	6	6	6	6	6	6	6	6	5	4	4	3	3
556	7	243	21	2	3	1	1	1	4	1	2	2	1	1	1	1	6	1	7	7	7	7	6	5	6	3	1
557	8	206	19	2	2	2	2	2	4	2	2	1	2	4	4	4	4	3	3	6	3	3	5	4	3	5	4
558	8	235	21	2	2	1	2	2	3	3	3	2	2	7	7	7	7	6	6	6	6	6	5	6	5	5	2
559	13	575	19	2	2	2	1	1	1	1	1	1	1	5	5	5	5	5	5	5	5	5	5	5	5	5	5
560	11	304	23	1	3	1	2	4	2	3	4	3	3	3	3	6	6	5	3	5	5	6	3	3	3	3	2
561	13	245	19	1	2	2	4	3	3	3	4	4	4	4	4	4	4	4	4	4	4	4	4	4	3	4	4
562	2	200	22	2	2	1	4	4	4	4	4	4	4	5	1	7	6	4	7	5	3	6	5	6	3	4	6
563	13	532	21	1	2	2	2	3	3	1	3	3	3	4	4	4	7	7	7	7	7	7	4	5	5	5	4
564	2	178	22	2	2	1	3	4	3	2	2	2	2	5	6	5	6	6	7	6	6	5	5	4	3	3	7
565	8	484	22	1	3	1	2	2	1	4	4	4	4	2	2	1	6	1	7	7	7	7	6	3	3	2	1
566	8	210	22	2	4	1	4	4	4	2	3	1	1	5	5	5	5	5	5	5	6	5	5	3	5	5	3
567	5	215	21	1	4	1	4	2	3	2	3	2	2	5	5	6	7	7	5	6	6	6	6	7	6	6	7
568	8	322	23	2	4	1	4	5	4	4	4	4	2	5	5	5	6	5	4	5	3	4	5	5	5	4	4
569	13	300	19	1	2	2	3	3	4	3	3	2	3	4	4	4	5	4	6	6	6	6	6	6	6	6	4
570	2	282	22	1	2	2	4	2	4	1	4	2	3	7	7	7	7	7	7	7	7	7	5	6	6	1	7
571	2	164	18	1	2	2	2	4	2	2	2	3	2	3	3	3	5	5	5	5	5	5	5	5	5	5	5
572	1	2116	24	1	4	2	3	3	3	2	2	2	2	4	5	5	5	5	5	5	5	5	5	5	5	5	5
573	13	421	22	1	2	2	2	3	4	2	2	1	2	5	4	6	6	6	6	6	7	6	6	6	6	6	6
574	13	210	18	1	2	2	4	4	4	1	3	2	2	6	6	7	7	5	5	6	6	6	5	5	5	5	4
575	2	180	20	1	2	2	1	1	1	1	1	1	1	3	1	4	5	7	6	7	6	4	7	5	7	7	3
576	5	207	22	1	4	2	3	4	4	2	2	2	1	3	3	5	5	3	3	5	5	5	5	5	3	6	4
577	2	318	20	1	2	2	2	2	3	2	2	3	2	5	5	3	6	2	5	5	6	6	6	5	5	3	2
578	2	236	22	2	3	1	3	3	3	2	2	3	3	5	5	4	5	4	3	5	4	5	3	4	5	3	3
579	2	376	18	2	2	2	4	3	4	3	3	2	2	5	6	6	7	5	5	5	4	6	4	3	5	6	2
580	13	396	23	1	2	1	3	2	1	1	1	2	1	7	7	7	7	7	7	6	6	7	4	4	5	3	7
581	2	86	18	2	3	1	3	4	2	2	3	2	1	2	2	2	2	2	2	2	2	6	5	6	6	6	5
582	10	81	21	1	3	1	1	2	5	2	2	4	1	3	2	3	2	3	5	1	1	2	3	6	2	3	7
583	2	88	22	2	2	2	3	3	3	3	3	3	3	4	4	4	4	4	4	4	4	4	4	4	4	4	4
584	5	253	22	1	4	2	3	2	2	2	2	2	2	4	4	3	3	3	4	5	5	4	1	2	4	3	1
585	2	129	21	2	2	2	2	2	2	2	2	2	2	3	4	6	5	3	5	4	3	4	3	5	4	2	4
586	2	166	20	2	2	2	2	2	2	1	3	2	2	3	3	4	4	4	4	4	3	3	5	2	3	3	3
587	13	488	21	1	2	2	4	4	4	2	2	2	2	6	5	5	5	5	5	6	6	6	6	5	5	5	5
588	2	183	20	2	2	1	3	4	4	2	2	2	2	5	4	5	5	5	5	5	5	5	1	1	1	1	1
589	13	343	20	1	2	2	4	4	4	2	1	1	1	4	4	4	4	4	4	4	4	4	4	4	4	4	4
590	8	440	20	2	2	1	4	4	3	2	1	1	1	7	7	7	7	6	7	7	7	7	6	6	6	3	3
591	3	165	20	1	1	2	3	3	4	3	3	3	2	5	3	2	3	1	3	5	6	6	5	1	3	1	1
592	3	169	17	1	1	2	4	3	3	2	2	3	2	5	4	4	4	5	4	5	5	5	5	3	5	5	5
593	11	192	21	1	3	1	3	4	2	2	2	2	2	2	2	5	5	5	5	6	4	4	4	6	6	6	6
594	3	261	16	2	1	2	4	2	2	3	1	2	2	5	3	5	6	7	6	7	7	7	6	6	6	6	4
595	3	104	18	2	1	1	3	3	3	2	2	2	2	4	4	4	4	4	4	4	4	4	4	4	4	4	4
596	2	331	20	1	2	2	1	1	1	1	2	1	2	7	7	7	7	7	7	7	7	7	5	6	2	7	1
597	2	368	20	2	3	1	5	4	2	2	5	3	2	5	2	3	5	4	7	7	7	6	3	3	3	3	1
598	3	167	19	2	1	2	4	2	2	2	2	2	2	1	1	1	1	1	1	1	7	7	7	6	7	6	7
599	3	427	19	2	2	1	3	2	3	2	3	3	3	5	4	5	6	5	6	7	7	6	4	5	4	4	4
600	5	334	24	1	4	1	4	3	4	2	2	2	2	6	1	2	6	1	1	6	4	4	5	5	4	6	5
601	2	142	18	2	3	1	2	4	4	3	3	3	3	6	6	7	5	3	4	3	3	6	3	4	7	1	5
602	11	115	20	1	3	2	5	2	2	3	2	2	2	7	7	7	3	3	5	4	5	4	4	2	4	5	6
603	2	219	18	2	2	2	2	2	2	3	2	2	2	5	4	4	4	5	6	5	5	5	1	2	3	3	1
604	13	738	20	1	2	1	3	2	2	2	3	1	1	5	5	5	7	7	6	7	7	7	7	7	7	7	3
605	2	121	20	2	2	1	3	3	3	3	2	1	2	3	6	2	2	3	3	4	3	2	1	2	5	6	2
606	3	187	19	1	2	1	2	4	2	2	2	1	1	3	1	1	5	6	7	7	7	7	6	6	6	6	6
607	3	275	19	1	1	1	3	4	3	4	5	5	5	4	5	4	4	4	4	4	4	4	3	3	2	1	1
608	2	252	18	2	3	2	4	4	4	2	1	2	1	5	3	5	6	5	5	5	5	5	5	5	6	5	3
609	3	219	18	1	1	2	4	4	3	3	1	1	1	2	1	1	3	5	5	6	6	7	6	6	6	6	5
610	3	287	18	2	1	2	2	2	2	4	3	4	4	6	6	5	6	6	5	5	5	5	4	4	5	6	7
611	3	274	17	2	1	2	3	4	5	2	2	2	3	5	5	5	6	6	3	6	5	3	3	3	5	3	1
612	3	712	20	1	1	1	2	1	4	2	2	1	2	1	1	1	2	6	6	7	6	7	1	2	5	1	1
613	2	208	19	1	2	1	1	2	2	2	2	2	2	2	3	4	2	1	5	6	7	5	3	5	5	2	5
614	3	142	18	1	1	2	4	4	4	2	2	3	2	2	2	2	1	3	2	1	2	3	3	3	3	3	2
615	5	408	23	1	4	2	4	4	4	2	4	2	2	6	6	6	6	6	6	6	5	5	5	5	6	6	5
616	11	134	25	1	3	1	3	2	3	3	2	2	2	3	2	2	2	2	2	3	2	2	3	2	2	3	2
617	3	336	18	2	1	1	2	4	3	2	2	2	2	5	1	1	3	5	6	7	5	5	5	5	5	1	3
618	2	107	21	1	2	1	3	3	2	2	2	2	2	3	6	3	4	5	4	3	4	5	3	2	6	4	4
619	2	214	21	2	2	2	3	2	3	2	2	2	2	5	5	3	5	6	6	7	6	7	2	2	2	2	1
620	3	291	20	1	1	2	2	2	2	2	2	2	2	2	2	2	2	2	7	7	6	6	3	3	3	3	1
621	2	296	19	1	2	1	3	3	4	2	2	2	2	6	6	4	5	5	6	6	6	6	6	6	5	5	5
622	3	309	19	2	2	2	3	4	4	4	4	2	3	7	7	7	7	7	7	7	7	7	7	7	4	7	7
623	3	334	18	2	1	1	1	4	4	2	2	2	1	6	6	5	6	3	4	3	5	6	6	3	3	1	1
624	3	233	17	2	1	2	2	4	2	3	3	3	3	3	3	3	3	3	3	3	3	3	3	3	3	3	3
625	3	164	18	2	1	2	3	4	2	3	3	3	2	5	5	5	5	5	5	4	4	4	4	4	5	5	3
626	3	108	19	1	1	2	2	2	2	2	2	2	2	1	1	1	1	1	6	6	6	6	3	3	3	3	1
627	3	453	20	1	1	1	4	4	4	2	2	3	2	6	6	5	6	6	3	6	5	4	5	3	3	3	5
628	3	684	19	2	1	2	4	2	4	2	1	1	1	3	3	3	6	6	6	5	5	5	2	2	6	5	3
629	5	210	20	1	4	2	2	3	3	2	2	2	3	5	4	4	6	6	6	6	6	5	6	5	6	5	6
630	3	440	19	2	2	1	2	2	4	2	2	2	2	6	7	6	7	4	5	6	5	5	6	7	7	6	6
631	2	194	20	1	2	1	1	4	4	2	2	2	2	5	5	5	5	5	5	5	5	5	5	3	4	5	6
632	11	272	20	2	3	1	2	4	3	4	4	4	4	4	5	5	5	5	5	5	5	5	5	5	5	5	5
633	3	270	21	2	1	1	4	4	4	2	3	2	2	5	2	3	5	5	5	5	5	5	5	5	5	3	1
634	5	1539	19	1	3	2	4	4	4	3	2	3	3	2	2	2	2	2	2	3	3	1	1	1	4	3	3
635	2	218	21	1	2	1	2	3	3	2	4	2	3	6	6	6	7	7	7	7	6	7	6	7	7	6	6
636	2	308	20	2	2	2	2	4	3	3	3	2	2	6	6	6	6	6	6	6	6	6	5	4	3	2	3
637	7	148	19	2	3	1	3	2	3	4	4	2	2	5	5	5	6	4	6	6	4	5	4	3	4	3	1
638	3	672	19	2	1	1	2	3	2	2	2	2	2	3	3	3	5	5	5	5	5	5	3	3	3	3	3
639	2	246	18	2	2	2	2	4	3	4	4	3	4	6	7	4	6	6	5	6	5	4	3	4	5	4	2
640	8	385	18	2	2	1	3	3	2	3	2	2	2	5	5	5	5	5	5	5	5	5	5	3	4	1	1
641	2	122	21	1	2	2	3	2	2	2	2	3	2	4	2	2	3	3	4	4	2	5	3	4	7	4	2
642	3	179	17	1	1	2	4	4	4	3	3	3	3	4	4	5	5	5	5	5	5	5	1	5	2	4	4
643	3	296	18	2	1	2	4	4	4	2	3	3	3	6	5	5	5	5	6	6	6	6	6	5	6	6	1
644	7	211	19	2	3	1	4	4	2	3	3	4	3	4	3	3	5	3	4	4	4	4	5	5	5	5	4
645	3	337	19	2	2	2	2	1	3	2	2	2	1	3	5	5	6	5	5	6	6	5	6	5	5	3	3
646	3	316	21	2	1	2	2	2	2	2	2	2	2	5	5	6	6	6	5	6	7	7	6	6	6	6	1
647	7	1859	21	1	1	2	4	4	4	2	2	2	3	6	6	6	6	5	6	6	6	6	6	6	6	6	6
648	7	257	21	2	2	1	2	2	2	3	2	2	3	5	5	5	5	5	7	7	7	7	7	7	7	2	2
649	3	335	18	2	1	2	2	2	4	2	2	2	2	5	4	5	5	5	5	6	6	6	5	3	5	5	4
650	3	297	19	2	1	2	2	4	3	2	2	2	2	4	4	4	4	4	4	4	4	4	5	4	5	5	5
651	2	298	18	1	2	2	3	2	2	2	1	2	1	5	5	6	6	3	4	3	5	4	2	2	4	3	4
652	3	233	18	1	1	2	4	4	4	3	3	5	3	7	7	7	7	5	7	7	7	7	7	7	7	7	7
653	2	369	19	1	2	1	1	1	3	1	1	1	1	4	3	1	4	4	7	7	7	7	2	1	1	5	1
654	12	185	18	1	2	1	3	3	4	4	4	4	4	5	3	3	3	3	3	3	3	3	3	3	3	3	3
655	4	156	18	1	2	1	3	3	3	3	3	3	3	4	4	4	4	4	4	4	4	4	4	4	4	4	4
656	10	198	21	1	3	1	4	3	4	2	2	2	2	3	3	3	3	5	5	5	3	3	4	6	5	3	3
657	3	281	20	2	1	2	2	2	1	3	3	2	2	4	3	5	5	5	5	6	6	6	5	4	3	4	2
658	3	515	18	2	1	2	3	4	4	3	2	3	3	5	4	4	2	5	5	5	5	6	4	1	2	4	4
659	10	104	22	1	3	2	2	2	2	2	2	2	2	5	4	3	6	6	6	6	6	6	6	6	5	5	6
660	8	295	22	2	4	1	5	5	5	5	2	1	1	7	1	1	1	1	1	6	6	1	6	6	2	2	1
661	12	173	19	1	2	2	2	4	2	2	2	2	2	3	3	3	3	3	3	3	3	3	3	3	3	3	3
662	12	187	22	1	2	2	4	4	4	3	3	3	3	5	5	5	5	5	6	6	6	6	5	5	5	4	3
663	10	364	21	1	3	1	4	2	4	1	1	1	1	3	1	1	5	6	7	7	6	7	3	6	3	5	3
664	10	284	22	1	3	2	2	2	2	2	2	3	1	7	5	5	5	4	5	6	6	5	6	7	6	5	5
665	10	403	19	1	2	1	3	2	4	2	3	1	1	3	7	6	7	5	4	6	4	5	6	7	4	7	7
666	12	170	19	1	2	1	2	2	2	4	4	4	4	4	4	4	4	4	4	4	4	4	4	4	4	4	4
667	2	297	18	1	3	2	3	3	2	2	2	2	2	5	3	2	4	4	5	6	6	6	5	3	3	2	3
668	5	257	21	1	4	2	2	4	4	3	4	4	4	6	6	6	6	4	2	1	3	2	2	2	4	5	1
669	12	88	21	1	2	2	3	3	3	3	3	3	3	4	4	4	4	4	4	4	4	4	4	4	4	4	4
670	3	349	20	2	1	2	2	4	4	2	2	2	2	5	5	5	5	5	5	5	5	5	4	3	4	4	3
671	10	397	22	1	2	1	2	2	2	2	2	2	2	2	3	3	3	3	3	3	4	3	2	3	4	3	2
672	7	397	21	2	3	1	2	2	4	1	2	1	1	7	6	7	7	6	6	6	6	3	5	3	5	6	2
673	2	190	18	2	2	2	2	1	3	2	3	3	1	3	4	4	4	4	4	4	4	4	4	4	4	4	4
674	3	256	19	2	1	2	2	3	3	4	3	3	3	5	4	4	4	5	5	4	4	4	6	5	6	6	3
675	2	249	22	1	2	1	2	3	4	2	1	1	1	4	3	3	3	3	3	5	5	5	6	5	6	5	5
676	3	228	20	1	1	2	2	2	2	2	3	2	2	5	5	3	5	5	5	5	5	5	4	6	6	6	5
677	3	314	19	1	1	2	2	2	2	2	2	2	2	5	3	3	5	5	5	5	6	6	3	3	3	5	1
678	3	314	21	2	1	2	4	3	3	2	2	2	2	5	5	5	5	6	6	6	6	6	4	3	5	4	3
679	1	811	18	1	1	1	4	4	4	2	2	2	2	5	5	5	5	5	5	5	3	3	5	6	6	6	5
680	12	152	19	1	2	1	2	2	2	2	2	2	2	2	3	2	2	2	5	3	3	3	3	3	3	2	2
681	12	170	19	1	2	1	3	2	3	2	4	2	2	3	1	2	2	6	2	2	1	3	3	5	3	2	2
682	12	95	22	1	2	1	2	2	2	2	2	3	1	4	3	1	1	1	3	1	2	3	1	2	1	2	2
683	10	442	21	2	3	2	2	2	2	1	2	3	3	3	2	1	6	6	4	7	5	4	3	4	4	3	2
684	10	204	19	1	2	2	3	4	3	2	3	2	2	4	4	3	5	4	3	4	5	5	5	5	5	5	4
685	12	89	18	1	2	1	2	2	3	1	2	2	2	2	3	4	2	4	2	2	3	3	4	4	3	3	3
686	12	222	19	2	2	1	2	3	2	3	3	3	3	5	4	4	4	5	5	6	5	5	5	3	5	4	3
687	2	112	21	1	2	1	3	3	3	3	3	3	3	4	4	4	4	4	4	4	4	4	4	4	4	4	4
688	10	281	22	1	3	2	4	2	4	1	2	1	1	6	6	6	6	6	6	6	6	6	3	3	3	3	1
689	12	367	20	2	2	1	3	3	4	3	4	3	3	6	5	4	6	6	4	5	5	4	3	3	3	3	2
690	3	130	18	2	1	2	5	5	5	5	5	5	5	7	7	7	7	7	7	7	7	7	7	7	7	7	7
691	12	335	20	1	2	2	3	4	3	2	2	2	2	5	3	3	5	5	5	5	6	5	3	3	4	3	3
692	2	459	20	2	3	2	4	4	4	1	3	2	1	6	6	6	6	3	5	6	6	3	2	3	3	3	2
693	2	414	21	2	3	2	3	4	3	4	4	4	4	4	4	4	5	5	4	4	4	4	4	2	3	4	4
694	9	284	19	1	1	1	4	3	4	4	3	2	3	5	5	2	6	4	6	6	5	5	6	6	6	6	2
695	3	345	18	2	1	1	4	4	2	2	2	2	2	6	5	5	6	6	6	6	6	6	3	2	2	2	2
696	9	154	19	1	2	1	4	4	4	3	4	3	3	6	6	5	6	6	7	5	5	4	5	5	5	5	7
697	9	327	21	1	1	1	2	2	2	2	2	2	1	5	3	3	5	6	7	5	6	6	4	4	5	5	4
698	9	209	17	2	2	1	4	4	4	3	2	3	3	6	3	3	5	5	5	5	5	6	5	5	5	6	3
699	9	367	20	1	1	1	3	2	3	2	2	1	2	3	3	2	5	5	6	6	6	4	3	3	3	3	2
700	9	247	20	2	1	1	1	3	4	3	4	4	4	5	5	4	5	5	6	6	5	5	5	3	4	3	4
701	9	198	20	1	1	1	2	2	1	1	1	2	2	6	2	5	5	1	2	4	3	7	5	5	6	3	3
702	9	526	18	1	1	1	3	2	2	1	1	1	1	3	3	2	6	3	6	7	7	7	5	2	3	2	3
703	2	270	21	1	2	2	4	2	4	1	1	1	1	6	6	6	6	4	6	6	5	6	5	7	5	6	5
704	4	324	22	1	1	2	3	3	3	1	2	1	1	7	6	6	6	6	7	7	7	7	7	5	5	6	6
705	9	752	19	1	1	1	4	4	4	2	2	1	1	5	3	5	3	3	7	3	6	4	2	3	3	6	1
706	2	161	18	2	3	2	3	4	3	2	2	2	2	4	4	4	4	4	4	4	4	4	4	5	6	4	3
707	3	72	21	2	1	2	5	1	3	2	3	3	4	5	3	3	3	4	4	4	7	1	3	3	4	5	4
708	9	163	22	1	3	2	3	3	2	3	4	3	3	6	4	3	5	4	5	5	5	5	5	5	6	6	4
709	2	236	21	2	2	2	5	4	2	4	4	4	4	3	3	3	5	5	6	6	6	6	3	3	3	3	3
710	3	210	19	2	1	2	3	3	2	1	1	1	1	5	5	5	5	5	6	5	6	5	5	3	5	4	4
711	9	209	18	2	2	1	4	4	4	3	3	3	3	5	5	5	5	5	5	5	5	5	5	5	5	5	5
712	9	503	19	1	1	1	2	2	2	1	1	1	1	5	1	5	5	2	6	6	6	6	6	6	6	7	2
713	9	188	19	2	2	1	4	4	3	4	4	2	5	4	5	6	7	7	4	7	7	7	7	7	7	7	5
714	9	519	18	2	2	1	4	3	2	4	4	2	3	2	2	2	3	6	6	6	5	6	3	3	5	3	2
715	3	256	17	2	1	2	3	3	4	2	2	2	2	4	2	2	2	2	4	4	4	4	4	4	4	4	4
716	9	146	20	1	2	1	4	4	4	2	2	2	4	5	6	5	6	5	6	6	6	6	5	5	6	3	5
717	2	211	20	2	3	2	3	2	1	1	2	2	1	5	5	3	5	6	6	6	6	6	3	3	2	2	1
718	2	190	21	2	3	1	2	2	2	3	2	2	2	4	4	4	4	4	4	4	4	4	5	4	4	4	4
719	9	168	19	2	2	1	4	4	4	3	3	3	3	6	5	6	7	7	7	7	7	7	3	2	5	2	2
720	2	646	19	2	3	2	2	2	1	2	4	4	4	5	5	5	5	5	5	5	2	4	1	1	1	1	1
721	9	204	18	2	2	1	3	4	4	2	2	2	2	5	5	6	5	3	5	4	4	5	3	3	4	4	2
722	2	417	19	2	3	2	4	5	4	4	4	3	2	7	7	7	7	6	2	6	5	2	7	3	3	2	1
723	12	341	21	2	2	1	2	2	2	3	2	2	2	3	3	3	5	5	3	5	5	4	3	3	3	3	3
724	2	278	18	1	3	2	1	1	1	1	1	1	1	6	5	3	7	5	6	7	7	6	6	6	6	6	5
725	8	202	20	2	1	1	3	4	4	2	2	2	1	6	6	4	6	6	6	6	6	6	4	4	4	3	3
726	2	373	18	2	3	2	3	4	4	4	5	5	4	5	5	5	5	5	5	5	5	5	1	1	1	1	1
727	2	320	19	2	3	2	3	3	2	3	3	3	3	4	2	5	4	4	5	4	5	5	4	3	6	3	3
728	12	393	19	2	2	1	2	2	2	3	3	2	4	5	3	2	4	4	5	5	5	5	4	2	2	3	2
729	5	213	22	1	3	1	2	4	4	2	2	2	2	2	2	4	4	2	4	5	3	4	3	4	1	1	1
730	4	190	19	1	1	2	4	4	4	4	2	2	2	3	4	2	2	4	2	7	3	5	4	4	6	3	3
731	10	302	18	1	2	2	2	2	2	1	1	1	1	5	6	6	6	6	6	5	6	5	3	3	3	3	1
732	1	286	20	1	4	1	2	2	2	2	2	2	2	6	3	5	2	5	7	7	6	7	5	5	5	5	5
733	12	341	23	1	3	1	4	2	4	2	4	2	2	5	5	5	5	5	5	5	5	5	5	2	4	2	2
734	2	270	19	2	2	2	4	4	4	2	2	2	2	6	6	6	6	6	4	6	4	4	3	2	3	4	2
735	2	196	22	2	3	2	2	4	4	2	2	2	2	4	3	4	4	4	4	4	4	4	4	3	3	3	1
736	5	176	19	1	3	1	2	2	4	2	3	2	1	5	3	3	6	6	6	6	6	6	6	6	6	6	5
737	7	241	20	2	2	2	4	2	4	3	3	3	3	7	7	7	7	7	7	7	7	7	3	3	1	3	1
738	2	293	21	2	3	2	4	3	4	1	3	2	1	5	5	5	5	5	4	4	4	4	5	4	4	4	3
739	2	187	21	2	3	2	2	4	4	3	4	4	4	6	6	6	6	6	7	7	7	7	3	4	5	5	2
740	9	173	20	1	2	1	4	4	5	2	2	2	2	5	5	5	5	5	5	6	6	6	4	5	5	5	5
741	2	87	20	1	2	2	2	3	2	1	2	4	3	5	5	7	5	5	4	5	4	7	2	4	4	1	3
742	2	138	20	1	2	2	1	1	1	1	2	1	1	2	4	7	3	4	3	3	4	5	5	4	3	3	4
743	2	292	19	1	3	2	3	4	3	3	3	3	3	6	6	6	6	6	6	6	6	6	3	3	3	3	1
744	1	123	23	1	3	1	3	3	3	3	3	3	3	4	4	4	4	4	4	4	4	4	4	4	4	4	4
745	13	302	20	1	1	1	3	4	4	4	3	3	3	3	5	3	5	5	5	5	5	5	5	5	5	5	3
746	4	517	17	1	1	2	4	4	4	4	4	3	3	3	3	3	3	3	3	5	5	3	5	3	5	3	3
747	12	288	21	2	2	1	2	2	2	3	3	1	3	5	5	5	5	5	5	5	5	5	5	5	4	5	3
748	2	924	18	2	2	2	4	4	2	2	2	2	2	5	5	5	5	5	5	5	5	6	4	5	5	5	1
749	2	263	20	2	2	2	4	5	4	4	4	3	4	6	5	6	6	6	5	6	5	6	6	5	4	6	6
750	8	169	21	2	3	1	3	3	2	5	5	5	4	4	2	2	3	5	3	3	3	7	2	3	7	5	3
751	7	311	22	1	3	1	2	3	3	2	2	2	2	5	4	5	5	5	5	5	6	5	4	3	5	4	6
752	7	184	21	2	3	2	4	4	3	3	3	3	3	5	5	5	5	5	5	4	5	5	5	4	5	5	1
753	9	112	21	1	1	2	3	3	4	2	2	2	2	2	2	3	4	4	2	5	5	7	3	3	3	3	5
754	3	1240	18	1	1	1	2	3	2	3	3	2	3	6	4	5	6	4	5	4	5	6	5	6	6	6	2
755	3	560	20	2	1	1	4	4	3	4	2	4	4	4	2	2	6	6	7	7	3	3	3	2	4	3	1
756	3	238	19	2	1	2	2	3	3	2	2	2	2	5	5	5	5	5	5	5	5	5	5	3	3	3	1
757	3	136	18	1	1	2	1	1	2	2	2	2	2	7	1	1	1	7	1	7	1	7	1	1	7	1	1
758	2	264	22	2	3	1	3	3	2	2	2	2	2	5	4	5	5	5	5	6	5	5	5	5	5	5	5
759	2	315	19	2	3	1	5	5	5	5	5	5	5	7	6	4	7	7	3	5	6	4	2	4	4	1	1
760	3	343	20	2	1	2	1	2	4	2	2	2	2	1	1	1	1	5	6	7	7	7	7	7	7	7	3
761	3	124	19	2	1	2	2	2	2	5	5	5	5	3	3	3	4	3	4	4	4	4	3	4	4	4	4
762	3	632	18	2	1	1	2	2	2	2	2	2	2	5	3	2	5	3	3	5	3	3	5	3	5	3	2
763	3	330	18	2	1	1	1	3	3	2	2	2	2	1	1	1	1	1	1	1	1	1	1	1	1	1	1
764	3	260	19	2	1	2	2	2	3	2	2	2	2	3	3	3	3	4	5	5	5	5	4	3	5	5	1
765	3	557	19	2	1	1	3	4	2	2	2	3	3	5	6	6	6	6	6	6	6	6	5	5	3	3	3
766	3	150	19	2	1	1	4	4	4	2	2	2	2	6	5	5	5	5	5	6	6	5	6	6	6	6	2
767	3	355	19	2	1	2	2	2	4	3	2	1	1	5	5	4	6	5	6	6	6	6	3	4	5	3	2
768	2	812	19	2	2	1	2	2	2	3	2	2	3	5	5	5	5	5	4	4	4	4	4	5	5	5	5
769	3	164	21	2	1	1	2	3	3	2	2	2	2	7	6	6	6	6	6	6	6	6	5	5	7	7	4
770	3	404	20	2	1	2	3	4	4	3	3	3	3	5	4	3	4	4	4	4	4	5	3	3	4	5	5
771	2	98	20	2	3	1	3	3	3	3	3	3	3	4	4	4	4	4	4	4	4	4	4	4	4	4	4
772	10	147	18	1	2	2	3	3	3	2	3	3	3	4	4	4	4	4	5	7	7	7	7	7	5	7	7
773	2	210	21	2	2	2	3	3	3	4	2	2	2	5	5	5	5	6	5	5	5	5	5	4	4	4	1
774	2	185	19	2	2	2	4	4	3	4	4	4	4	6	5	5	5	5	5	3	5	5	1	1	1	1	7
775	2	160	18	1	2	2	3	3	3	3	3	3	3	2	2	2	1	3	5	3	3	3	2	5	6	5	3
776	2	506	19	1	2	1	3	3	4	2	3	2	2	2	4	3	5	4	5	6	6	6	4	5	5	5	4
777	3	196	18	1	1	1	4	3	2	2	2	1	1	7	4	4	5	6	5	4	5	5	6	6	6	6	6
778	2	113	21	2	2	2	3	3	2	2	3	4	3	3	2	3	3	3	3	2	3	2	2	2	2	2	2
779	2	304	21	2	3	2	2	2	2	1	1	1	2	6	4	4	3	4	6	6	6	6	2	3	4	3	2
780	3	335	21	1	1	1	1	1	3	1	1	1	1	1	2	2	6	5	7	6	6	7	3	6	6	6	2
781	2	372	23	2	3	2	2	2	3	3	2	2	1	5	3	3	4	5	6	6	6	6	4	3	2	3	2
782	9	901	22	1	2	1	3	3	3	3	3	3	2	6	6	6	6	5	5	5	5	4	6	5	5	4	3
783	2	232	19	2	3	1	3	4	4	2	3	3	4	5	5	7	7	5	5	6	6	5	3	3	3	3	3
784	3	225	20	2	1	2	3	3	2	3	3	3	3	5	1	1	1	4	6	6	6	7	5	6	6	7	4
785	2	442	20	2	3	2	4	4	4	2	2	2	2	7	5	1	7	5	6	5	4	5	3	3	3	3	1
786	1	266	19	2	2	1	3	4	4	2	2	3	3	3	3	3	4	4	4	4	4	4	4	4	4	4	5
787	2	239	17	2	2	2	4	2	2	4	4	4	4	5	5	5	6	2	5	5	5	5	2	2	2	2	1
788	12	474	20	2	2	2	4	2	4	3	2	2	4	4	3	3	5	5	6	6	5	4	3	3	3	3	2
